# Supplementary material for: 2,9,12,15,18,25,27,34,37,40,43,50-Dodeca­oxa-56-aza­hepta­cyclo­[24.24.5.151,55.03,8.019,24.028,33.044,49]hexa­penta­conta-3,5,7,19(24),20,22,28(33),29,31,44,46,48,51,53,55-penta­deca­ene
Source: Acta Crystallogr Sect E Struct Rep Online. 2012 Sep 12;68(Pt 10):o2913. doi: 10.1107/S1600536812038093 (PMC3470260; doi:10.1107/S1600536812038093)
Supplement: Supplementary file 1 [file e-68-o2913-sup1.cif]

##############################################################################
#                                                                            #
# This CIF contains the data in a paper accepted for publication in          #
# Acta Crystallographica Section E. It conforms to the requirements of       #
# Notes for Authors for Acta Crystallographica Section E, and has been       #
# peer reviewed under the auspices of the IUCr Commission on Journals.       #
#                                                                            #
# Full details of the Crystallographic Information File format               #
# are given in the paper "The Crystallographic Information File (CIF):       #
# a New Standard Archive File for Crystallography" by S. R. Hall, F. H.      #
# Allen and I. D. Brown [Acta Cryst. (1991), A47, 655-685].                  #
#                                                                            #
# The current version of the core CIF dictionary is obtainable from          #
# ftp://ftp.iucr.org/pub/cif_core.dic.                                       #
#                                                                            #
# Software is freely available for graphical display of the structure(s)     #
# in this CIF. For information consult the CIF software page                 #
# http://www.iucr.org/resources/cif/software.                                #
#                                                                            #
# This file may be used for bona fide research purposes within the           #
# scientific community so long as proper attribution is given to the journal # 
# article from which it was obtained.                                        #
#                                                                            #
##############################################################################
data_I
_audit_creation_method     SHELXTL
_chemical_name_systematic
;
2,9,12,15,18,25,27,34,37,40,43,50-Dodecaoxa-56-
azaheptacyclo[24.24.5.1^51,55^.0^3,8^.0^19,24^.0^28,33^.0^44,49^]
hexapentaconta-3,5,7,19(24),20,22,28(33),29,31,44,46,48,51,53,55-pentadecaene
;
_chemical_name_common     ?
_chemical_formula_moiety     'C43 H45 N O12'
_chemical_formula_sum     'C43 H45 N O12'
_chemical_formula_iupac     'C43 H45 N O12'
_chemical_formula_weight     767.80
_chemical_melting_point     ?
_symmetry_cell_setting     triclinic
_symmetry_space_group_name_H-M     'P -1'
_symmetry_space_group_name_Hall     '-P 1'
loop_
    _symmetry_equiv_pos_as_xyz
    'x, y, z'
    '-x, -y, -z'
_cell_length_a     8.5266(4)
_cell_length_b     15.2732(7)
_cell_length_c     15.5688(8)
_cell_angle_alpha     69.752(2)
_cell_angle_beta     88.372(2)
_cell_angle_gamma     80.402(2)
_cell_volume     1874.64(16)
_cell_formula_units_Z     2
_cell_measurement_reflns_used     9368
_cell_measurement_theta_min     2.60
_cell_measurement_theta_max     27.52
_cell_measurement_temperature     296(2)
_exptl_crystal_description     block
_exptl_crystal_colour     colourless
_exptl_crystal_size_max     0.25
_exptl_crystal_size_mid     0.19
_exptl_crystal_size_min     0.13
_exptl_crystal_density_diffrn     1.360
_exptl_crystal_density_meas     ?
_exptl_crystal_density_method     'not measured'
_exptl_crystal_F_000     812
_exptl_absorpt_coefficient_mu     0.099
_exptl_absorpt_correction_type     multi-scan
_exptl_absorpt_process_details     '(SADABS; Sheldrick, 1996)'
_exptl_absorpt_correction_T_min     0.9753
_exptl_absorpt_correction_T_max     0.9877
_exptl_special_details
;
IR(KBr pellet, cm^-1^): 2926, 1583, 1500, 1454, 1260, 1122, 1055, 973, 745. ^1^H
NMR (CDCl~3~): \d 7.98 (d, 2 H, pyd-<i><b>H</b></i>), 7.93 (t, 1 H,
pyd-<i><b>H</b></i>). 7.06\~6.72 (m, 16 H, Ar-<i><b>H</b></i>), 6.86 (s, 2 H,
pyd-C<i><b>H</b></i>OO), 3.95(t, 8 H, ArOC<i><b>H</b></i>~2~CH~2~O), 3.58(t, 8
H, ArOCH~2~C<i><b>H</b></i>~2~O), 3.39(s, 8 H,
ArOCH~2~CH~2~OC<i><b>H</b></i>~2~C<i><b>H</b></i>~2~O). ^13^C NMR (CDCl~3~):
d 157.443, 151.085, 146.497, 137.688, 124.763, 122.382, 121.690, 114.131,
104.316, 71.976, 70.049, 69.576 p.p.m..
;
_diffrn_ambient_temperature     296(2)
_diffrn_radiation_type     MoK\a
_diffrn_radiation_wavelength     0.71073
_diffrn_radiation_source     'fine-focus sealed tube'
_diffrn_radiation_monochromator     graphite
_diffrn_measurement_device_type     'Bruker APEXII CCD'
_diffrn_measurement_method     '\p and \w scans'
_diffrn_detector_area_resol_mean     ?
_diffrn_reflns_number     33651
_diffrn_reflns_av_R_equivalents     0.0240
_diffrn_reflns_av_sigmaI/netI     0.0179
_diffrn_reflns_theta_min     1.39
_diffrn_reflns_theta_max     27.55
_diffrn_reflns_theta_full     27.55
_diffrn_measured_fraction_theta_max     0.997
_diffrn_measured_fraction_theta_full     0.997
_diffrn_reflns_limit_h_min     -11
_diffrn_reflns_limit_h_max     11
_diffrn_reflns_limit_k_min     -19
_diffrn_reflns_limit_k_max     19
_diffrn_reflns_limit_l_min     -20
_diffrn_reflns_limit_l_max     20
_diffrn_standards_number     0
_diffrn_standards_interval_count     ?
_diffrn_standards_interval_time     ?
_diffrn_standards_decay_%     ?
_refine_special_details
;
 Refinement of F^2^ against ALL reflections.  The weighted R-factor wR and
 goodness of fit S are based on F^2^, conventional R-factors R are based
 on F, with F set to zero for negative F^2^. The threshold expression of
 F^2^ > 2sigma(F^2^) is used only for calculating R-factors(gt) etc. and is
 not relevant to the choice of reflections for refinement.  R-factors based
 on F^2^ are statistically about twice as large as those based on F, and R-
 factors based on ALL data will be even larger.
;
_reflns_number_total     8622
_reflns_number_gt     7657
_reflns_threshold_expression     I>2sigma(I)
_refine_ls_structure_factor_coef     Fsqd
_refine_ls_matrix_type     full
_refine_ls_R_factor_all     0.0415
_refine_ls_R_factor_gt     0.0371
_refine_ls_wR_factor_gt     0.0937
_refine_ls_wR_factor_ref     0.0973
_refine_ls_goodness_of_fit_ref     1.028
_refine_ls_restrained_S_all     1.028
_refine_ls_number_reflns     8622
_refine_ls_number_parameters     505
_refine_ls_number_restraints     0
_refine_ls_hydrogen_treatment     constr
_refine_ls_weighting_scheme     calc
_refine_ls_weighting_details
         'calc w=1/[\s^2^(Fo^2^)+(0.0469P)^2^+0.7124P] where P=(Fo^2^+2Fc^2^)/3'
_atom_sites_solution_hydrogens     difmap
_atom_sites_solution_primary     direct
_atom_sites_solution_secondary     difmap
_refine_ls_shift/su_max     0.001
_refine_ls_shift/su_mean     0.000
_refine_diff_density_max     0.282
_refine_diff_density_min     -0.269
_refine_ls_extinction_method     none
_refine_ls_extinction_coef     ?
loop_
    _atom_type_symbol
    _atom_type_description
    _atom_type_scat_dispersion_real
    _atom_type_scat_dispersion_imag
    _atom_type_scat_source
    'C' 'C' 0.0033 0.0016
                         'International Tables Vol C Tables 4.2.6.8 and 6.1.1.4'
    'H' 'H' 0.0000 0.0000
                         'International Tables Vol C Tables 4.2.6.8 and 6.1.1.4'
    'O' 'O' 0.0106 0.0060
                         'International Tables Vol C Tables 4.2.6.8 and 6.1.1.4'
    'N' 'N' 0.0061 0.0033
                         'International Tables Vol C Tables 4.2.6.8 and 6.1.1.4'
_computing_data_collection     'APEX2 (Bruker, 2000)'
_computing_cell_refinement     'SAINT-Plus (Bruker, 2000)'
_computing_data_reduction     'SAINT-Plus (Bruker, 2000)'
_computing_structure_solution     'SHELXTL (Sheldrick, 2008)'
_computing_structure_refinement     'SHELXTL (Sheldrick, 2008)'
_computing_molecular_graphics     'SHELXTL (Sheldrick, 2008)'
_computing_publication_material     'SHELXTL (Sheldrick, 2008)'
loop_
    _atom_site_type_symbol
    _atom_site_label
    _atom_site_fract_x
    _atom_site_fract_y
    _atom_site_fract_z
    _atom_site_U_iso_or_equiv
    _atom_site_adp_type
    _atom_site_calc_flag
    _atom_site_refinement_flags
    _atom_site_occupancy
    _atom_site_symmetry_multiplicity
    _atom_site_disorder_assembly
    _atom_site_disorder_group
    N N1 0.16048(10) 0.23963(6) 0.34935(6) 0.01732(18) Uani d . 1 2 . .
    O O1 0.42156(9) 0.02455(5) 0.36551(5) 0.02018(16) Uani d . 1 2 . .
    O O2 0.23385(10) -0.10515(6) 0.38118(6) 0.02562(18) Uani d . 1 2 . .
    O O3 -0.06713(10) -0.01380(6) 0.37368(6) 0.02620(18) Uani d . 1 2 . .
    O O4 -0.29589(11) 0.15178(6) 0.28839(6) 0.0302(2) Uani d . 1 2 . .
    O O5 -0.30106(10) 0.34100(6) 0.31315(6) 0.02827(19) Uani d . 1 2 . .
    O O6 -0.09806(9) 0.37352(6) 0.42255(5) 0.02140(16) Uani d . 1 2 . .
    O O7 0.06804(10) 0.47547(5) 0.34239(6) 0.02325(17) Uani d . 1 2 . .
    O O8 0.18306(10) 0.43854(6) 0.18692(6) 0.02400(17) Uani d . 1 2 . .
    O O9 0.25086(11) 0.45435(6) -0.00716(6) 0.02920(19) Uani d . 1 2 . .
    O O10 0.55737(10) 0.32192(6) -0.01372(6) 0.02566(18) Uani d . 1 2 . .
    O O11 0.49707(10) 0.14304(6) 0.10207(6) 0.02586(18) Uani d . 1 2 . .
    O O12 0.31057(10) 0.14756(5) 0.23457(5) 0.02138(16) Uani d . 1 2 . .
    C C1 0.15225(12) 0.30759(7) 0.38556(7) 0.0179(2) Uani d . 1 2 . .
    C C2 0.26197(14) 0.30632(8) 0.45049(8) 0.0221(2) Uani d . 1 2 . .
    H H2A 0.2531 0.3556 0.4734 0.027 Uiso calc R 1 2 . .
    C C3 0.38433(14) 0.23023(8) 0.48010(8) 0.0234(2) Uani d . 1 2 . .
    H H3A 0.4587 0.2270 0.5241 0.028 Uiso calc R 1 2 . .
    C C4 0.39516(13) 0.15860(7) 0.44349(7) 0.0195(2) Uani d . 1 2 . .
    H H4A 0.4759 0.1063 0.4627 0.023 Uiso calc R 1 2 . .
    C C5 0.28230(12) 0.16721(7) 0.37739(7) 0.0167(2) Uani d . 1 2 . .
    C C6 0.28892(12) 0.09688(7) 0.32825(7) 0.0173(2) Uani d . 1 2 . .
    H H6A 0.1903 0.0703 0.3359 0.021 Uiso calc R 1 2 . .
    C C7 0.46007(13) -0.04066(7) 0.32113(7) 0.0194(2) Uani d . 1 2 . .
    C C8 0.59910(14) -0.04026(8) 0.27378(8) 0.0236(2) Uani d . 1 2 . .
    H H8A 0.6615 0.0058 0.2682 0.028 Uiso calc R 1 2 . .
    C C9 0.64556(15) -0.10925(9) 0.23426(9) 0.0296(3) Uani d . 1 2 . .
    H H9A 0.7401 -0.1100 0.2031 0.035 Uiso calc R 1 2 . .
    C C10 0.55131(16) -0.17632(9) 0.24142(9) 0.0308(3) Uani d . 1 2 . .
    H H10A 0.5829 -0.2222 0.2150 0.037 Uiso calc R 1 2 . .
    C C11 0.40934(15) -0.17611(8) 0.28783(9) 0.0267(2) Uani d . 1 2 . .
    H H11A 0.3452 -0.2208 0.2912 0.032 Uiso calc R 1 2 . .
    C C12 0.36402(13) -0.10881(8) 0.32907(8) 0.0212(2) Uani d . 1 2 . .
    C C13 0.10545(14) -0.14958(8) 0.36882(9) 0.0273(2) Uani d . 1 2 . .
    H H13A 0.1333 -0.2179 0.3959 0.033 Uiso calc R 1 2 . .
    H H13B 0.0803 -0.1330 0.3042 0.033 Uiso calc R 1 2 . .
    C C14 -0.03361(14) -0.11372(8) 0.41581(9) 0.0266(2) Uani d . 1 2 . .
    H H14A -0.1254 -0.1413 0.4097 0.032 Uiso calc R 1 2 . .
    H H14B -0.0081 -0.1308 0.4805 0.032 Uiso calc R 1 2 . .
    C C15 -0.17984(14) 0.03039(8) 0.42142(8) 0.0243(2) Uani d . 1 2 . .
    H H15A -0.1398 0.0171 0.4831 0.029 Uiso calc R 1 2 . .
    H H15B -0.2791 0.0063 0.4253 0.029 Uiso calc R 1 2 . .
    C C16 -0.20694(14) 0.13527(8) 0.36989(8) 0.0239(2) Uani d . 1 2 . .
    H H16A -0.2653 0.1687 0.4068 0.029 Uiso calc R 1 2 . .
    H H16B -0.1059 0.1574 0.3551 0.029 Uiso calc R 1 2 . .
    C C17 -0.31024(16) 0.24439(9) 0.22326(8) 0.0288(3) Uani d . 1 2 . .
    H H17A -0.3607 0.2455 0.1677 0.035 Uiso calc R 1 2 . .
    H H17B -0.2044 0.2593 0.2082 0.035 Uiso calc R 1 2 . .
    C C18 -0.40408(15) 0.32034(8) 0.25400(8) 0.0258(2) Uani d . 1 2 . .
    H H18A -0.4397 0.3767 0.2015 0.031 Uiso calc R 1 2 . .
    H H18B -0.4967 0.2985 0.2866 0.031 Uiso calc R 1 2 . .
    C C19 -0.35332(13) 0.41479(8) 0.34239(8) 0.0212(2) Uani d . 1 2 . .
    C C20 -0.50285(14) 0.47113(8) 0.32230(8) 0.0245(2) Uani d . 1 2 . .
    H H20A -0.5782 0.4579 0.2885 0.029 Uiso calc R 1 2 . .
    C C21 -0.53898(15) 0.54706(9) 0.35292(9) 0.0307(3) Uani d . 1 2 . .
    H H21A -0.6386 0.5851 0.3388 0.037 Uiso calc R 1 2 . .
    C C22 -0.42956(16) 0.56692(10) 0.40388(10) 0.0355(3) Uani d . 1 2 . .
    H H22A -0.4545 0.6187 0.4232 0.043 Uiso calc R 1 2 . .
    C C23 -0.28131(15) 0.50912(9) 0.42638(9) 0.0295(3) Uani d . 1 2 . .
    H H23A -0.2077 0.5215 0.4618 0.035 Uiso calc R 1 2 . .
    C C24 -0.24379(13) 0.43376(8) 0.39619(8) 0.0214(2) Uani d . 1 2 . .
    C C25 0.01485(13) 0.38871(7) 0.35244(7) 0.0189(2) Uani d . 1 2 . .
    H H25A -0.0319 0.3911 0.2947 0.023 Uiso calc R 1 2 . .
    C C26 0.05292(13) 0.54533(8) 0.25695(8) 0.0231(2) Uani d . 1 2 . .
    C C27 -0.01090(16) 0.63690(9) 0.25206(10) 0.0325(3) Uani d . 1 2 . .
    H H27A -0.0470 0.6487 0.3046 0.039 Uiso calc R 1 2 . .
    C C28 -0.02063(18) 0.71077(9) 0.16855(11) 0.0393(3) Uani d . 1 2 . .
    H H28A -0.0623 0.7721 0.1654 0.047 Uiso calc R 1 2 . .
    C C29 0.03125(16) 0.69367(9) 0.09012(10) 0.0350(3) Uani d . 1 2 . .
    H H29A 0.0227 0.7432 0.0342 0.042 Uiso calc R 1 2 . .
    C C30 0.09607(14) 0.60270(9) 0.09464(9) 0.0283(3) Uani d . 1 2 . .
    H H30A 0.1313 0.5913 0.0418 0.034 Uiso calc R 1 2 . .
    C C31 0.10854(13) 0.52837(8) 0.17819(8) 0.0227(2) Uani d . 1 2 . .
    C C32 0.11733(14) 0.39272(8) 0.13235(8) 0.0239(2) Uani d . 1 2 . .
    H H32A 0.0240 0.4341 0.0980 0.029 Uiso calc R 1 2 . .
    H H32B 0.0843 0.3349 0.1726 0.029 Uiso calc R 1 2 . .
    C C33 0.23586(15) 0.36951(8) 0.06713(8) 0.0254(2) Uani d . 1 2 . .
    H H33A 0.3382 0.3412 0.0986 0.030 Uiso calc R 1 2 . .
    H H33B 0.2007 0.3244 0.0440 0.030 Uiso calc R 1 2 . .
    C C34 0.32053(15) 0.43884(9) -0.08583(8) 0.0288(3) Uani d . 1 2 . .
    H H34A 0.2906 0.4956 -0.1389 0.035 Uiso calc R 1 2 . .
    H H34B 0.2776 0.3881 -0.0958 0.035 Uiso calc R 1 2 . .
    C C35 0.50017(15) 0.41369(9) -0.07829(9) 0.0282(3) Uani d . 1 2 . .
    H H35A 0.5403 0.4168 -0.1380 0.034 Uiso calc R 1 2 . .
    H H35B 0.5423 0.4605 -0.0607 0.034 Uiso calc R 1 2 . .
    C C36 0.54982(16) 0.24892(9) -0.04898(8) 0.0286(3) Uani d . 1 2 . .
    H H36A 0.6199 0.2547 -0.1001 0.034 Uiso calc R 1 2 . .
    H H36B 0.4421 0.2531 -0.0704 0.034 Uiso calc R 1 2 . .
    C C37 0.60036(15) 0.15579(9) 0.02652(9) 0.0289(3) Uani d . 1 2 . .
    H H37A 0.6010 0.1048 0.0028 0.035 Uiso calc R 1 2 . .
    H H37B 0.7079 0.1527 0.0475 0.035 Uiso calc R 1 2 . .
    C C38 0.35459(14) 0.11590(8) 0.09707(8) 0.0215(2) Uani d . 1 2 . .
    C C39 0.30404(15) 0.08776(9) 0.02814(8) 0.0272(2) Uani d . 1 2 . .
    H H39A 0.3683 0.0885 -0.0213 0.033 Uiso calc R 1 2 . .
    C C40 0.15708(16) 0.05847(9) 0.03322(9) 0.0305(3) Uani d . 1 2 . .
    H H40A 0.1244 0.0385 -0.0124 0.037 Uiso calc R 1 2 . .
    C C41 0.05942(15) 0.05870(9) 0.10527(9) 0.0294(3) Uani d . 1 2 . .
    H H41A -0.0385 0.0388 0.1081 0.035 Uiso calc R 1 2 . .
    C C42 0.10706(14) 0.08869(8) 0.17370(8) 0.0246(2) Uani d . 1 2 . .
    H H42A 0.0400 0.0906 0.2214 0.029 Uiso calc R 1 2 . .
    C C43 0.25443(13) 0.11560(7) 0.17044(7) 0.0200(2) Uani d . 1 2 . .
loop_
    _atom_site_aniso_label
    _atom_site_aniso_U_11
    _atom_site_aniso_U_22
    _atom_site_aniso_U_33
    _atom_site_aniso_U_12
    _atom_site_aniso_U_13
    _atom_site_aniso_U_23
    N1 0.0178(4) 0.0167(4) 0.0183(4) -0.0034(3) 0.0012(3) -0.0068(3)
    O1 0.0203(4) 0.0186(4) 0.0234(4) 0.0012(3) -0.0028(3) -0.0113(3)
    O2 0.0233(4) 0.0263(4) 0.0326(4) -0.0074(3) 0.0036(3) -0.0156(4)
    O3 0.0253(4) 0.0204(4) 0.0288(4) -0.0022(3) 0.0060(3) -0.0046(3)
    O4 0.0370(5) 0.0203(4) 0.0340(5) -0.0065(3) -0.0120(4) -0.0083(4)
    O5 0.0252(4) 0.0253(4) 0.0392(5) 0.0001(3) -0.0074(4) -0.0187(4)
    O6 0.0182(4) 0.0241(4) 0.0211(4) 0.0004(3) 0.0008(3) -0.0086(3)
    O7 0.0264(4) 0.0181(4) 0.0267(4) -0.0032(3) -0.0016(3) -0.0096(3)
    O8 0.0226(4) 0.0212(4) 0.0273(4) 0.0023(3) -0.0012(3) -0.0099(3)
    O9 0.0335(5) 0.0239(4) 0.0270(4) -0.0037(3) 0.0087(3) -0.0060(3)
    O10 0.0277(4) 0.0261(4) 0.0241(4) -0.0056(3) 0.0015(3) -0.0094(3)
    O11 0.0278(4) 0.0291(4) 0.0229(4) -0.0090(3) 0.0024(3) -0.0101(3)
    O12 0.0294(4) 0.0203(4) 0.0171(4) -0.0079(3) 0.0007(3) -0.0081(3)
    C1 0.0178(5) 0.0172(5) 0.0193(5) -0.0035(4) 0.0019(4) -0.0067(4)
    C2 0.0261(6) 0.0200(5) 0.0230(5) -0.0026(4) -0.0017(4) -0.0115(4)
    C3 0.0249(6) 0.0238(5) 0.0228(5) -0.0027(4) -0.0056(4) -0.0099(4)
    C4 0.0192(5) 0.0183(5) 0.0200(5) -0.0007(4) -0.0011(4) -0.0065(4)
    C5 0.0181(5) 0.0160(5) 0.0164(5) -0.0045(4) 0.0031(4) -0.0055(4)
    C6 0.0178(5) 0.0158(5) 0.0178(5) -0.0017(4) -0.0004(4) -0.0057(4)
    C7 0.0217(5) 0.0170(5) 0.0195(5) 0.0019(4) -0.0044(4) -0.0084(4)
    C8 0.0231(5) 0.0232(5) 0.0252(6) -0.0017(4) -0.0014(4) -0.0102(4)
    C9 0.0268(6) 0.0339(6) 0.0312(6) -0.0004(5) 0.0040(5) -0.0177(5)
    C10 0.0341(7) 0.0299(6) 0.0347(7) 0.0017(5) -0.0007(5) -0.0221(5)
    C11 0.0291(6) 0.0223(5) 0.0327(6) -0.0029(4) -0.0032(5) -0.0146(5)
    C12 0.0209(5) 0.0191(5) 0.0227(5) 0.0008(4) -0.0035(4) -0.0078(4)
    C13 0.0261(6) 0.0208(5) 0.0374(7) -0.0068(4) 0.0002(5) -0.0118(5)
    C14 0.0257(6) 0.0204(5) 0.0321(6) -0.0073(4) 0.0025(5) -0.0057(5)
    C15 0.0205(5) 0.0255(6) 0.0258(6) -0.0041(4) 0.0022(4) -0.0077(5)
    C16 0.0216(5) 0.0248(6) 0.0269(6) -0.0052(4) -0.0010(4) -0.0102(5)
    C17 0.0387(7) 0.0236(6) 0.0251(6) -0.0061(5) -0.0033(5) -0.0089(5)
    C18 0.0281(6) 0.0224(5) 0.0273(6) -0.0063(4) -0.0061(5) -0.0076(5)
    C19 0.0221(5) 0.0185(5) 0.0228(5) -0.0039(4) 0.0024(4) -0.0067(4)
    C20 0.0215(5) 0.0243(5) 0.0255(6) -0.0039(4) -0.0011(4) -0.0059(4)
    C21 0.0231(6) 0.0298(6) 0.0367(7) 0.0043(5) -0.0004(5) -0.0121(5)
    C22 0.0314(7) 0.0339(7) 0.0469(8) 0.0049(5) -0.0010(6) -0.0257(6)
    C23 0.0256(6) 0.0341(7) 0.0347(7) -0.0010(5) -0.0013(5) -0.0209(5)
    C24 0.0178(5) 0.0227(5) 0.0230(5) -0.0011(4) 0.0023(4) -0.0083(4)
    C25 0.0192(5) 0.0186(5) 0.0205(5) -0.0026(4) 0.0012(4) -0.0093(4)
    C26 0.0191(5) 0.0185(5) 0.0310(6) -0.0027(4) 0.0009(4) -0.0077(4)
    C27 0.0341(7) 0.0223(6) 0.0408(7) -0.0005(5) 0.0065(5) -0.0127(5)
    C28 0.0412(8) 0.0176(6) 0.0533(9) 0.0008(5) 0.0056(6) -0.0081(6)
    C29 0.0339(7) 0.0217(6) 0.0398(7) -0.0027(5) 0.0029(5) 0.0002(5)
    C30 0.0238(6) 0.0252(6) 0.0316(6) -0.0036(5) 0.0034(5) -0.0050(5)
    C31 0.0164(5) 0.0197(5) 0.0307(6) -0.0012(4) 0.0009(4) -0.0078(4)
    C32 0.0238(5) 0.0227(5) 0.0252(6) -0.0045(4) 0.0015(4) -0.0080(4)
    C33 0.0287(6) 0.0214(5) 0.0236(6) -0.0019(4) 0.0029(4) -0.0060(4)
    C34 0.0285(6) 0.0325(6) 0.0221(6) -0.0050(5) 0.0032(5) -0.0054(5)
    C35 0.0281(6) 0.0282(6) 0.0261(6) -0.0076(5) 0.0044(5) -0.0058(5)
    C36 0.0319(6) 0.0337(6) 0.0246(6) -0.0094(5) 0.0075(5) -0.0144(5)
    C37 0.0263(6) 0.0300(6) 0.0330(6) -0.0032(5) 0.0069(5) -0.0151(5)
    C38 0.0254(5) 0.0173(5) 0.0212(5) -0.0020(4) -0.0018(4) -0.0064(4)
    C39 0.0347(6) 0.0267(6) 0.0232(6) -0.0043(5) 0.0014(5) -0.0128(5)
    C40 0.0378(7) 0.0314(6) 0.0280(6) -0.0057(5) -0.0067(5) -0.0168(5)
    C41 0.0276(6) 0.0310(6) 0.0322(6) -0.0061(5) -0.0061(5) -0.0130(5)
    C42 0.0241(6) 0.0258(6) 0.0241(5) -0.0022(4) -0.0012(4) -0.0098(5)
    C43 0.0264(5) 0.0153(5) 0.0183(5) -0.0009(4) -0.0040(4) -0.0067(4)
_geom_special_details
;
 All esds (except the esd in the dihedral angle between two l.s. planes)
 are estimated using the full covariance matrix.  The cell esds are taken
 into account individually in the estimation of esds in distances, angles
 and torsion angles; correlations between esds in cell parameters are only
 used when they are defined by crystal symmetry.  An approximate (isotropic)
 treatment of cell esds is used for estimating esds involving l.s. planes.
;
loop_
    _geom_bond_atom_site_label_1
    _geom_bond_atom_site_label_2
    _geom_bond_site_symmetry_2
    _geom_bond_distance
    _geom_bond_publ_flag
    N1 C1 . 1.3336(13) ?
    N1 C5 . 1.3421(13) ?
    O1 C7 . 1.3900(12) ?
    O1 C6 . 1.4188(12) ?
    O2 C12 . 1.3612(14) ?
    O2 C13 . 1.4305(14) ?
    O3 C14 . 1.4189(14) ?
    O3 C15 . 1.4220(14) ?
    O4 C17 . 1.4144(14) ?
    O4 C16 . 1.4207(14) ?
    O5 C19 . 1.3608(13) ?
    O5 C18 . 1.4349(14) ?
    O6 C24 . 1.3947(13) ?
    O6 C25 . 1.4184(13) ?
    O7 C26 . 1.3805(14) ?
    O7 C25 . 1.4279(13) ?
    O8 C31 . 1.3746(13) ?
    O8 C32 . 1.4475(14) ?
    O9 C34 . 1.4219(15) ?
    O9 C33 . 1.4292(14) ?
    O10 C36 . 1.4136(14) ?
    O10 C35 . 1.4274(15) ?
    O11 C38 . 1.3599(14) ?
    O11 C37 . 1.4272(14) ?
    O12 C43 . 1.3807(13) ?
    O12 C6 . 1.4182(13) ?
    C1 C2 . 1.3899(15) ?
    C1 C25 . 1.5105(14) ?
    C2 C3 . 1.3798(16) ?
    C2 H2A . 0.9300 ?
    C3 C4 . 1.3874(15) ?
    C3 H3A . 0.9300 ?
    C4 C5 . 1.3866(15) ?
    C4 H4A . 0.9300 ?
    C5 C6 . 1.5127(14) ?
    C6 H6A . 0.9800 ?
    C7 C8 . 1.3779(16) ?
    C7 C12 . 1.3996(16) ?
    C8 C9 . 1.3935(16) ?
    C8 H8A . 0.9300 ?
    C9 C10 . 1.3777(19) ?
    C9 H9A . 0.9300 ?
    C10 C11 . 1.3922(18) ?
    C10 H10A . 0.9300 ?
    C11 C12 . 1.3886(15) ?
    C11 H11A . 0.9300 ?
    C13 C14 . 1.5009(17) ?
    C13 H13A . 0.9700 ?
    C13 H13B . 0.9700 ?
    C14 H14A . 0.9700 ?
    C14 H14B . 0.9700 ?
    C15 C16 . 1.5035(16) ?
    C15 H15A . 0.9700 ?
    C15 H15B . 0.9700 ?
    C16 H16A . 0.9700 ?
    C16 H16B . 0.9700 ?
    C17 C18 . 1.5060(17) ?
    C17 H17A . 0.9700 ?
    C17 H17B . 0.9700 ?
    C18 H18A . 0.9700 ?
    C18 H18B . 0.9700 ?
    C19 C20 . 1.3908(16) ?
    C19 C24 . 1.4002(16) ?
    C20 C21 . 1.3864(17) ?
    C20 H20A . 0.9300 ?
    C21 C22 . 1.3765(19) ?
    C21 H21A . 0.9300 ?
    C22 C23 . 1.3924(18) ?
    C22 H22A . 0.9300 ?
    C23 C24 . 1.3752(16) ?
    C23 H23A . 0.9300 ?
    C25 H25A . 0.9800 ?
    C26 C27 . 1.3903(16) ?
    C26 C31 . 1.3934(17) ?
    C27 C28 . 1.389(2) ?
    C27 H27A . 0.9300 ?
    C28 C29 . 1.381(2) ?
    C28 H28A . 0.9300 ?
    C29 C30 . 1.3853(18) ?
    C29 H29A . 0.9300 ?
    C30 C31 . 1.3920(17) ?
    C30 H30A . 0.9300 ?
    C32 C33 . 1.4998(16) ?
    C32 H32A . 0.9700 ?
    C32 H32B . 0.9700 ?
    C33 H33A . 0.9700 ?
    C33 H33B . 0.9700 ?
    C34 C35 . 1.5133(17) ?
    C34 H34A . 0.9700 ?
    C34 H34B . 0.9700 ?
    C35 H35A . 0.9700 ?
    C35 H35B . 0.9700 ?
    C36 C37 . 1.5025(18) ?
    C36 H36A . 0.9700 ?
    C36 H36B . 0.9700 ?
    C37 H37A . 0.9700 ?
    C37 H37B . 0.9700 ?
    C38 C39 . 1.3890(16) ?
    C38 C43 . 1.4059(16) ?
    C39 C40 . 1.3904(19) ?
    C39 H39A . 0.9300 ?
    C40 C41 . 1.3787(19) ?
    C40 H40A . 0.9300 ?
    C41 C42 . 1.3908(16) ?
    C41 H41A . 0.9300 ?
    C42 C43 . 1.3801(16) ?
    C42 H42A . 0.9300 ?
loop_
    _geom_angle_atom_site_label_1
    _geom_angle_atom_site_label_2
    _geom_angle_atom_site_label_3
    _geom_angle_site_symmetry_1
    _geom_angle_site_symmetry_3
    _geom_angle
    _geom_angle_publ_flag
    C1 N1 C5 . . 117.46(9) ?
    C7 O1 C6 . . 116.18(8) ?
    C12 O2 C13 . . 118.30(9) ?
    C14 O3 C15 . . 113.10(9) ?
    C17 O4 C16 . . 115.62(9) ?
    C19 O5 C18 . . 118.56(9) ?
    C24 O6 C25 . . 113.49(8) ?
    C26 O7 C25 . . 118.20(9) ?
    C31 O8 C32 . . 116.75(9) ?
    C34 O9 C33 . . 114.12(9) ?
    C36 O10 C35 . . 112.52(9) ?
    C38 O11 C37 . . 119.56(9) ?
    C43 O12 C6 . . 117.59(8) ?
    N1 C1 C2 . . 123.34(10) ?
    N1 C1 C25 . . 116.51(9) ?
    C2 C1 C25 . . 120.15(9) ?
    C3 C2 C1 . . 118.40(10) ?
    C3 C2 H2A . . 120.8 ?
    C1 C2 H2A . . 120.8 ?
    C2 C3 C4 . . 119.27(10) ?
    C2 C3 H3A . . 120.4 ?
    C4 C3 H3A . . 120.4 ?
    C5 C4 C3 . . 118.16(10) ?
    C5 C4 H4A . . 120.9 ?
    C3 C4 H4A . . 120.9 ?
    N1 C5 C4 . . 123.32(10) ?
    N1 C5 C6 . . 113.98(9) ?
    C4 C5 C6 . . 122.67(9) ?
    O12 C6 O1 . . 110.70(8) ?
    O12 C6 C5 . . 106.24(8) ?
    O1 C6 C5 . . 107.54(8) ?
    O12 C6 H6A . . 110.7 ?
    O1 C6 H6A . . 110.7 ?
    C5 C6 H6A . . 110.7 ?
    C8 C7 O1 . . 118.66(10) ?
    C8 C7 C12 . . 120.82(10) ?
    O1 C7 C12 . . 120.42(10) ?
    C7 C8 C9 . . 119.56(11) ?
    C7 C8 H8A . . 120.2 ?
    C9 C8 H8A . . 120.2 ?
    C10 C9 C8 . . 119.97(11) ?
    C10 C9 H9A . . 120.0 ?
    C8 C9 H9A . . 120.0 ?
    C9 C10 C11 . . 120.73(11) ?
    C9 C10 H10A . . 119.6 ?
    C11 C10 H10A . . 119.6 ?
    C12 C11 C10 . . 119.61(11) ?
    C12 C11 H11A . . 120.2 ?
    C10 C11 H11A . . 120.2 ?
    O2 C12 C11 . . 125.04(11) ?
    O2 C12 C7 . . 115.61(10) ?
    C11 C12 C7 . . 119.30(11) ?
    O2 C13 C14 . . 106.10(9) ?
    O2 C13 H13A . . 110.5 ?
    C14 C13 H13A . . 110.5 ?
    O2 C13 H13B . . 110.5 ?
    C14 C13 H13B . . 110.5 ?
    H13A C13 H13B . . 108.7 ?
    O3 C14 C13 . . 107.63(9) ?
    O3 C14 H14A . . 110.2 ?
    C13 C14 H14A . . 110.2 ?
    O3 C14 H14B . . 110.2 ?
    C13 C14 H14B . . 110.2 ?
    H14A C14 H14B . . 108.5 ?
    O3 C15 C16 . . 108.15(9) ?
    O3 C15 H15A . . 110.1 ?
    C16 C15 H15A . . 110.1 ?
    O3 C15 H15B . . 110.1 ?
    C16 C15 H15B . . 110.1 ?
    H15A C15 H15B . . 108.4 ?
    O4 C16 C15 . . 107.35(9) ?
    O4 C16 H16A . . 110.2 ?
    C15 C16 H16A . . 110.2 ?
    O4 C16 H16B . . 110.2 ?
    C15 C16 H16B . . 110.2 ?
    H16A C16 H16B . . 108.5 ?
    O4 C17 C18 . . 114.69(10) ?
    O4 C17 H17A . . 108.6 ?
    C18 C17 H17A . . 108.6 ?
    O4 C17 H17B . . 108.6 ?
    C18 C17 H17B . . 108.6 ?
    H17A C17 H17B . . 107.6 ?
    O5 C18 C17 . . 107.36(10) ?
    O5 C18 H18A . . 110.2 ?
    C17 C18 H18A . . 110.2 ?
    O5 C18 H18B . . 110.2 ?
    C17 C18 H18B . . 110.2 ?
    H18A C18 H18B . . 108.5 ?
    O5 C19 C20 . . 125.28(10) ?
    O5 C19 C24 . . 115.47(10) ?
    C20 C19 C24 . . 119.25(10) ?
    C21 C20 C19 . . 119.61(11) ?
    C21 C20 H20A . . 120.2 ?
    C19 C20 H20A . . 120.2 ?
    C22 C21 C20 . . 120.95(11) ?
    C22 C21 H21A . . 119.5 ?
    C20 C21 H21A . . 119.5 ?
    C21 C22 C23 . . 119.65(12) ?
    C21 C22 H22A . . 120.2 ?
    C23 C22 H22A . . 120.2 ?
    C24 C23 C22 . . 119.97(12) ?
    C24 C23 H23A . . 120.0 ?
    C22 C23 H23A . . 120.0 ?
    C23 C24 O6 . . 119.67(10) ?
    C23 C24 C19 . . 120.52(10) ?
    O6 C24 C19 . . 119.76(10) ?
    O6 C25 O7 . . 107.64(8) ?
    O6 C25 C1 . . 106.58(8) ?
    O7 C25 C1 . . 109.53(9) ?
    O6 C25 H25A . . 111.0 ?
    O7 C25 H25A . . 111.0 ?
    C1 C25 H25A . . 111.0 ?
    O7 C26 C27 . . 117.48(11) ?
    O7 C26 C31 . . 122.60(10) ?
    C27 C26 C31 . . 119.77(11) ?
    C28 C27 C26 . . 119.86(13) ?
    C28 C27 H27A . . 120.1 ?
    C26 C27 H27A . . 120.1 ?
    C29 C28 C27 . . 120.39(12) ?
    C29 C28 H28A . . 119.8 ?
    C27 C28 H28A . . 119.8 ?
    C28 C29 C30 . . 120.03(12) ?
    C28 C29 H29A . . 120.0 ?
    C30 C29 H29A . . 120.0 ?
    C29 C30 C31 . . 120.06(12) ?
    C29 C30 H30A . . 120.0 ?
    C31 C30 H30A . . 120.0 ?
    O8 C31 C30 . . 121.87(11) ?
    O8 C31 C26 . . 118.16(10) ?
    C30 C31 C26 . . 119.87(11) ?
    O8 C32 C33 . . 111.66(10) ?
    O8 C32 H32A . . 109.3 ?
    C33 C32 H32A . . 109.3 ?
    O8 C32 H32B . . 109.3 ?
    C33 C32 H32B . . 109.3 ?
    H32A C32 H32B . . 107.9 ?
    O9 C33 C32 . . 109.20(9) ?
    O9 C33 H33A . . 109.8 ?
    C32 C33 H33A . . 109.8 ?
    O9 C33 H33B . . 109.8 ?
    C32 C33 H33B . . 109.8 ?
    H33A C33 H33B . . 108.3 ?
    O9 C34 C35 . . 113.57(10) ?
    O9 C34 H34A . . 108.9 ?
    C35 C34 H34A . . 108.9 ?
    O9 C34 H34B . . 108.9 ?
    C35 C34 H34B . . 108.9 ?
    H34A C34 H34B . . 107.7 ?
    O10 C35 C34 . . 113.72(10) ?
    O10 C35 H35A . . 108.8 ?
    C34 C35 H35A . . 108.8 ?
    O10 C35 H35B . . 108.8 ?
    C34 C35 H35B . . 108.8 ?
    H35A C35 H35B . . 107.7 ?
    O10 C36 C37 . . 107.99(10) ?
    O10 C36 H36A . . 110.1 ?
    C37 C36 H36A . . 110.1 ?
    O10 C36 H36B . . 110.1 ?
    C37 C36 H36B . . 110.1 ?
    H36A C36 H36B . . 108.4 ?
    O11 C37 C36 . . 111.95(10) ?
    O11 C37 H37A . . 109.2 ?
    C36 C37 H37A . . 109.2 ?
    O11 C37 H37B . . 109.2 ?
    C36 C37 H37B . . 109.2 ?
    H37A C37 H37B . . 107.9 ?
    O11 C38 C39 . . 125.83(11) ?
    O11 C38 C43 . . 115.04(10) ?
    C39 C38 C43 . . 119.12(11) ?
    C38 C39 C40 . . 119.85(11) ?
    C38 C39 H39A . . 120.1 ?
    C40 C39 H39A . . 120.1 ?
    C41 C40 C39 . . 120.63(11) ?
    C41 C40 H40A . . 119.7 ?
    C39 C40 H40A . . 119.7 ?
    C40 C41 C42 . . 120.11(12) ?
    C40 C41 H41A . . 119.9 ?
    C42 C41 H41A . . 119.9 ?
    C43 C42 C41 . . 119.65(11) ?
    C43 C42 H42A . . 120.2 ?
    C41 C42 H42A . . 120.2 ?
    C42 C43 O12 . . 123.61(10) ?
    C42 C43 C38 . . 120.61(10) ?
    O12 C43 C38 . . 115.72(10) ?
loop_
    _geom_torsion_atom_site_label_1
    _geom_torsion_atom_site_label_2
    _geom_torsion_atom_site_label_3
    _geom_torsion_atom_site_label_4
    _geom_torsion_site_symmetry_1
    _geom_torsion_site_symmetry_2
    _geom_torsion_site_symmetry_3
    _geom_torsion_site_symmetry_4
    _geom_torsion
    _geom_torsion_publ_flag
    C5 N1 C1 C2 . . . . -0.47(15) ?
    C5 N1 C1 C25 . . . . 179.56(9) ?
    N1 C1 C2 C3 . . . . -1.01(17) ?
    C25 C1 C2 C3 . . . . 178.96(10) ?
    C1 C2 C3 C4 . . . . 0.88(17) ?
    C2 C3 C4 C5 . . . . 0.65(17) ?
    C1 N1 C5 C4 . . . . 2.15(15) ?
    C1 N1 C5 C6 . . . . -176.03(9) ?
    C3 C4 C5 N1 . . . . -2.26(16) ?
    C3 C4 C5 C6 . . . . 175.76(10) ?
    C43 O12 C6 O1 . . . . 90.74(11) ?
    C43 O12 C6 C5 . . . . -152.80(9) ?
    C7 O1 C6 O12 . . . . -56.35(11) ?
    C7 O1 C6 C5 . . . . -172.01(8) ?
    N1 C5 C6 O12 . . . . 62.05(11) ?
    C4 C5 C6 O12 . . . . -116.15(11) ?
    N1 C5 C6 O1 . . . . -179.39(8) ?
    C4 C5 C6 O1 . . . . 2.42(13) ?
    C6 O1 C7 C8 . . . . 111.11(11) ?
    C6 O1 C7 C12 . . . . -72.60(13) ?
    O1 C7 C8 C9 . . . . 175.50(10) ?
    C12 C7 C8 C9 . . . . -0.77(17) ?
    C7 C8 C9 C10 . . . . 1.06(18) ?
    C8 C9 C10 C11 . . . . 0.0(2) ?
    C9 C10 C11 C12 . . . . -1.42(19) ?
    C13 O2 C12 C11 . . . . -22.83(16) ?
    C13 O2 C12 C7 . . . . 159.87(10) ?
    C10 C11 C12 O2 . . . . -175.52(11) ?
    C10 C11 C12 C7 . . . . 1.68(17) ?
    C8 C7 C12 O2 . . . . 176.86(10) ?
    O1 C7 C12 O2 . . . . 0.65(15) ?
    C8 C7 C12 C11 . . . . -0.60(16) ?
    O1 C7 C12 C11 . . . . -176.81(10) ?
    C12 O2 C13 C14 . . . . -165.98(10) ?
    C15 O3 C14 C13 . . . . -170.45(10) ?
    O2 C13 C14 O3 . . . . 59.66(12) ?
    C14 O3 C15 C16 . . . . -179.28(9) ?
    C17 O4 C16 C15 . . . . -169.69(10) ?
    O3 C15 C16 O4 . . . . 71.86(11) ?
    C16 O4 C17 C18 . . . . -65.62(14) ?
    C19 O5 C18 C17 . . . . 173.18(10) ?
    O4 C17 C18 O5 . . . . 79.00(13) ?
    C18 O5 C19 C20 . . . . 2.43(17) ?
    C18 O5 C19 C24 . . . . -176.99(10) ?
    O5 C19 C20 C21 . . . . -177.06(11) ?
    C24 C19 C20 C21 . . . . 2.34(17) ?
    C19 C20 C21 C22 . . . . -0.7(2) ?
    C20 C21 C22 C23 . . . . -1.1(2) ?
    C21 C22 C23 C24 . . . . 1.3(2) ?
    C22 C23 C24 O6 . . . . -176.99(12) ?
    C22 C23 C24 C19 . . . . 0.35(19) ?
    C25 O6 C24 C23 . . . . -103.82(12) ?
    C25 O6 C24 C19 . . . . 78.83(12) ?
    O5 C19 C24 C23 . . . . 177.31(11) ?
    C20 C19 C24 C23 . . . . -2.15(17) ?
    O5 C19 C24 O6 . . . . -5.36(15) ?
    C20 C19 C24 O6 . . . . 175.18(10) ?
    C24 O6 C25 O7 . . . . 72.70(11) ?
    C24 O6 C25 C1 . . . . -169.87(9) ?
    C26 O7 C25 O6 . . . . -123.97(9) ?
    C26 O7 C25 C1 . . . . 120.53(10) ?
    N1 C1 C25 O6 . . . . 103.06(10) ?
    C2 C1 C25 O6 . . . . -76.92(12) ?
    N1 C1 C25 O7 . . . . -140.77(9) ?
    C2 C1 C25 O7 . . . . 39.25(13) ?
    C25 O7 C26 C27 . . . . 133.16(11) ?
    C25 O7 C26 C31 . . . . -51.29(14) ?
    O7 C26 C27 C28 . . . . 176.45(12) ?
    C31 C26 C27 C28 . . . . 0.77(19) ?
    C26 C27 C28 C29 . . . . 0.7(2) ?
    C27 C28 C29 C30 . . . . -1.1(2) ?
    C28 C29 C30 C31 . . . . 0.2(2) ?
    C32 O8 C31 C30 . . . . -60.17(14) ?
    C32 O8 C31 C26 . . . . 123.61(11) ?
    C29 C30 C31 O8 . . . . -174.92(11) ?
    C29 C30 C31 C26 . . . . 1.23(18) ?
    O7 C26 C31 O8 . . . . -0.86(16) ?
    C27 C26 C31 O8 . . . . 174.58(11) ?
    O7 C26 C31 C30 . . . . -177.15(10) ?
    C27 C26 C31 C30 . . . . -1.71(17) ?
    C31 O8 C32 C33 . . . . 119.02(11) ?
    C34 O9 C33 C32 . . . . -161.94(10) ?
    O8 C32 C33 O9 . . . . -75.05(12) ?
    C33 O9 C34 C35 . . . . -80.07(13) ?
    C36 O10 C35 C34 . . . . 79.12(13) ?
    O9 C34 C35 O10 . . . . 70.00(14) ?
    C35 O10 C36 C37 . . . . -175.63(10) ?
    C38 O11 C37 C36 . . . . 78.96(13) ?
    O10 C36 C37 O11 . . . . 61.68(13) ?
    C37 O11 C38 C39 . . . . 8.08(17) ?
    C37 O11 C38 C43 . . . . -173.19(10) ?
    O11 C38 C39 C40 . . . . 177.70(11) ?
    C43 C38 C39 C40 . . . . -0.98(17) ?
    C38 C39 C40 C41 . . . . 1.21(19) ?
    C39 C40 C41 C42 . . . . 0.21(19) ?
    C40 C41 C42 C43 . . . . -1.85(18) ?
    C41 C42 C43 O12 . . . . 179.04(10) ?
    C41 C42 C43 C38 . . . . 2.08(17) ?
    C6 O12 C43 C42 . . . . 44.68(14) ?
    C6 O12 C43 C38 . . . . -138.22(10) ?
    O11 C38 C43 C42 . . . . -179.49(10) ?
    C39 C38 C43 C42 . . . . -0.67(16) ?
    O11 C38 C43 O12 . . . . 3.32(14) ?
    C39 C38 C43 O12 . . . . -177.86(10) ?
loop_
    _geom_hbond_atom_site_label_D
    _geom_hbond_atom_site_label_H
    _geom_hbond_atom_site_label_A
    _geom_hbond_site_symmetry_A
    _geom_hbond_distance_DH
    _geom_hbond_distance_HA
    _geom_hbond_distance_DA
    _geom_hbond_angle_DHA
    C8 H8A O4 1_655 0.93 2.44 3.2871(14) 151.1
    C17 H17A O11 1_455 0.97 2.60 3.4207(15) 142.1
    C3 H3A Cg1 1_655 0.93 2.937 3.6031(15) 129.80
    C18 H18B Cg2 1_655 0.97 2.801 3.7531(15) 167.37
_iucr_refine_instructions_details
;
TITL KIM146S IN P-1
CELL  0.71073  8.52660 15.27320 15.56880 69.75200 88.37200 80.40200
ZERR 2  0.00040  0.00070  0.00080  0.00200  0.00200  0.00200
LATT 1
SFAC C H O N
UNIT 86 90 24 2
TEMP 23
L.S. 15
ACTA
BOND $H
CONF
FMAP 2
PLAN 20
SIZE 0.125 0.188 0.253
EQIV $1 1+x, y, z
EQIV $2 -1+x, y, z
HTAB C8 O4_$1
HTAB C17 O11_$2
MPLA 6 C26 C27 C28 C29 C30 C31
MPLA 6 C1 C2 C3 C4 C5 C6 N1
MPLA 6 C19 C20 C21 C22 C23 C24
MPLA 6 C26 C27 C28 C29 C30 C31
MPLA 6 C38 C39 C40 C41 C42 C43
MPLA 6 C1 C2 C3 C4 C5 C6 N1
MPLA 6 C7 C8 C9 C10 C11 C12
MPLA 6 C38 C39 C40 C41 C42 C43
WGHT    0.046900    0.712400
FVAR       0.18510
N1    4    0.160481    0.239626    0.349353    11.00000    0.01778    0.01668 =
         0.01828   -0.00685    0.00125   -0.00339
O1    3    0.421558    0.024555    0.365514    11.00000    0.02035    0.01859 =
         0.02342   -0.01133   -0.00277    0.00123
O2    3    0.233848   -0.105150    0.381178    11.00000    0.02327    0.02628 =
         0.03262   -0.01559    0.00364   -0.00741
O3    3   -0.067128   -0.013804    0.373675    11.00000    0.02534    0.02041 =
         0.02880   -0.00458    0.00600   -0.00221
O4    3   -0.295890    0.151776    0.288394    11.00000    0.03704    0.02026 =
         0.03401   -0.00831   -0.01205   -0.00650
O5    3   -0.301063    0.341004    0.313154    11.00000    0.02522    0.02531 =
         0.03920   -0.01866   -0.00739    0.00005
O6    3   -0.098064    0.373521    0.422553    11.00000    0.01821    0.02407 =
         0.02110   -0.00859    0.00079    0.00037
O7    3    0.068044    0.475471    0.342385    11.00000    0.02642    0.01806 =
         0.02674   -0.00964   -0.00157   -0.00320
O8    3    0.183058    0.438537    0.186922    11.00000    0.02262    0.02122 =
         0.02733   -0.00994   -0.00115    0.00230
O9    3    0.250859    0.454349   -0.007159    11.00000    0.03346    0.02393 =
         0.02703   -0.00596    0.00868   -0.00369
O10   3    0.557371    0.321924   -0.013716    11.00000    0.02773    0.02609 =
         0.02407   -0.00937    0.00154   -0.00560
O11   3    0.497068    0.143039    0.102068    11.00000    0.02782    0.02910 =
         0.02294   -0.01008    0.00242   -0.00896
O12   3    0.310574    0.147556    0.234570    11.00000    0.02939    0.02029 =
         0.01713   -0.00810    0.00072   -0.00794
C1    1    0.152255    0.307586    0.385558    11.00000    0.01783    0.01716 =
         0.01926   -0.00674    0.00186   -0.00354
C2    1    0.261968    0.306321    0.450495    11.00000    0.02612    0.02003 =
         0.02305   -0.01148   -0.00173   -0.00262
AFIX  43
H2A   2    0.253122    0.355579    0.473442    11.00000   -1.20000
AFIX   0
C3    1    0.384326    0.230225    0.480096    11.00000    0.02488    0.02384 =
         0.02284   -0.00989   -0.00555   -0.00266
AFIX  43
H3A   2    0.458715    0.226981    0.524103    11.00000   -1.20000
AFIX   0
C4    1    0.395159    0.158604    0.443485    11.00000    0.01918    0.01825 =
         0.02004   -0.00650   -0.00106   -0.00070
AFIX  43
H4A   2    0.475881    0.106270    0.462743    11.00000   -1.20000
AFIX   0
C5    1    0.282304    0.167209    0.377390    11.00000    0.01808    0.01604 =
         0.01641   -0.00548    0.00307   -0.00446
C6    1    0.288920    0.096884    0.328252    11.00000    0.01781    0.01577 =
         0.01777   -0.00571   -0.00038   -0.00171
AFIX  13
H6A   2    0.190296    0.070330    0.335927    11.00000   -1.20000
AFIX   0
C7    1    0.460070   -0.040665    0.321132    11.00000    0.02173    0.01696 =
         0.01947   -0.00841   -0.00438    0.00189
C8    1    0.599103   -0.040257    0.273782    11.00000    0.02310    0.02318 =
         0.02522   -0.01022   -0.00140   -0.00167
AFIX  43
H8A   2    0.661528    0.005762    0.268236    11.00000   -1.20000
AFIX   0
C9    1    0.645559   -0.109255    0.234260    11.00000    0.02680    0.03389 =
         0.03122   -0.01771    0.00399   -0.00036
AFIX  43
H9A   2    0.740141   -0.110028    0.203068    11.00000   -1.20000
AFIX   0
C10   1    0.551311   -0.176323    0.241417    11.00000    0.03414    0.02994 =
         0.03465   -0.02214   -0.00071    0.00166
AFIX  43
H10A  2    0.582872   -0.222244    0.214951    11.00000   -1.20000
AFIX   0
C11   1    0.409341   -0.176113    0.287834    11.00000    0.02905    0.02225 =
         0.03274   -0.01460   -0.00322   -0.00293
AFIX  43
H11A  2    0.345235   -0.220781    0.291203    11.00000   -1.20000
AFIX   0
C12   1    0.364022   -0.108812    0.329070    11.00000    0.02093    0.01912 =
         0.02273   -0.00782   -0.00351    0.00084
C13   1    0.105449   -0.149583    0.368822    11.00000    0.02607    0.02084 =
         0.03744   -0.01179    0.00021   -0.00681
AFIX  23
H13A  2    0.133313   -0.217879    0.395899    11.00000   -1.20000
H13B  2    0.080306   -0.132981    0.304170    11.00000   -1.20000
AFIX   0
C14   1   -0.033612   -0.113722    0.415814    11.00000    0.02571    0.02039 =
         0.03213   -0.00568    0.00246   -0.00729
AFIX  23
H14A  2   -0.125424   -0.141288    0.409719    11.00000   -1.20000
H14B  2   -0.008084   -0.130831    0.480489    11.00000   -1.20000
AFIX   0
C15   1   -0.179838    0.030388    0.421418    11.00000    0.02052    0.02547 =
         0.02584   -0.00773    0.00222   -0.00410
AFIX  23
H15A  2   -0.139825    0.017114    0.483114    11.00000   -1.20000
H15B  2   -0.279067    0.006259    0.425326    11.00000   -1.20000
AFIX   0
C16   1   -0.206942    0.135269    0.369894    11.00000    0.02164    0.02482 =
         0.02689   -0.01022   -0.00099   -0.00516
AFIX  23
H16A  2   -0.265296    0.168740    0.406783    11.00000   -1.20000
H16B  2   -0.105944    0.157405    0.355100    11.00000   -1.20000
AFIX   0
C17   1   -0.310238    0.244387    0.223260    11.00000    0.03870    0.02362 =
         0.02515   -0.00889   -0.00330   -0.00613
AFIX  23
H17A  2   -0.360685    0.245486    0.167748    11.00000   -1.20000
H17B  2   -0.204379    0.259263    0.208178    11.00000   -1.20000
AFIX   0
C18   1   -0.404079    0.320343    0.253997    11.00000    0.02811    0.02238 =
         0.02733   -0.00757   -0.00613   -0.00626
AFIX  23
H18A  2   -0.439721    0.376678    0.201497    11.00000   -1.20000
H18B  2   -0.496732    0.298483    0.286582    11.00000   -1.20000
AFIX   0
C19   1   -0.353324    0.414788    0.342387    11.00000    0.02213    0.01850 =
         0.02276   -0.00666    0.00236   -0.00393
C20   1   -0.502848    0.471128    0.322299    11.00000    0.02152    0.02428 =
         0.02554   -0.00590   -0.00109   -0.00390
AFIX  43
H20A  2   -0.578155    0.457948    0.288524    11.00000   -1.20000
AFIX   0
C21   1   -0.538980    0.547055    0.352919    11.00000    0.02311    0.02979 =
         0.03670   -0.01209   -0.00038    0.00428
AFIX  43
H21A  2   -0.638575    0.585116    0.338829    11.00000   -1.20000
AFIX   0
C22   1   -0.429558    0.566915    0.403876    11.00000    0.03139    0.03388 =
         0.04694   -0.02567   -0.00103    0.00492
AFIX  43
H22A  2   -0.454516    0.618667    0.423170    11.00000   -1.20000
AFIX   0
C23   1   -0.281314    0.509115    0.426383    11.00000    0.02564    0.03405 =
         0.03475   -0.02095   -0.00132   -0.00104
AFIX  43
H23A  2   -0.207715    0.521465    0.461817    11.00000   -1.20000
AFIX   0
C24   1   -0.243789    0.433761    0.396188    11.00000    0.01780    0.02268 =
         0.02297   -0.00833    0.00232   -0.00107
C25   1    0.014852    0.388708    0.352442    11.00000    0.01924    0.01865 =
         0.02048   -0.00932    0.00122   -0.00256
AFIX  13
H25A  2   -0.031907    0.391095    0.294731    11.00000   -1.20000
AFIX   0
C26   1    0.052919    0.545327    0.256951    11.00000    0.01909    0.01845 =
         0.03095   -0.00768    0.00093   -0.00268
C27   1   -0.010905    0.636901    0.252060    11.00000    0.03408    0.02227 =
         0.04078   -0.01269    0.00645   -0.00054
AFIX  43
H27A  2   -0.047007    0.648680    0.304585    11.00000   -1.20000
AFIX   0
C28   1   -0.020634    0.710769    0.168545    11.00000    0.04122    0.01765 =
         0.05331   -0.00815    0.00556    0.00077
AFIX  43
H28A  2   -0.062342    0.772103    0.165444    11.00000   -1.20000
AFIX   0
C29   1    0.031252    0.693665    0.090115    11.00000    0.03395    0.02175 =
         0.03985    0.00016    0.00292   -0.00268
AFIX  43
H29A  2    0.022683    0.743239    0.034225    11.00000   -1.20000
AFIX   0
C30   1    0.096066    0.602700    0.094636    11.00000    0.02381    0.02517 =
         0.03159   -0.00496    0.00337   -0.00357
AFIX  43
H30A  2    0.131273    0.591284    0.041803    11.00000   -1.20000
AFIX   0
C31   1    0.108545    0.528366    0.178189    11.00000    0.01644    0.01966 =
         0.03067   -0.00779    0.00089   -0.00121
C32   1    0.117325    0.392716    0.132346    11.00000    0.02380    0.02267 =
         0.02520   -0.00804    0.00149   -0.00448
AFIX  23
H32A  2    0.023989    0.434061    0.098003    11.00000   -1.20000
H32B  2    0.084253    0.334932    0.172561    11.00000   -1.20000
AFIX   0
C33   1    0.235861    0.369512    0.067130    11.00000    0.02874    0.02141 =
         0.02362   -0.00603    0.00286   -0.00190
AFIX  23
H33A  2    0.338219    0.341196    0.098629    11.00000   -1.20000
H33B  2    0.200742    0.324417    0.043967    11.00000   -1.20000
AFIX   0
C34   1    0.320534    0.438840   -0.085833    11.00000    0.02850    0.03246 =
         0.02213   -0.00544    0.00325   -0.00502
AFIX  23
H34A  2    0.290650    0.495594   -0.138864    11.00000   -1.20000
H34B  2    0.277616    0.388053   -0.095801    11.00000   -1.20000
AFIX   0
C35   1    0.500171    0.413690   -0.078287    11.00000    0.02807    0.02820 =
         0.02615   -0.00576    0.00441   -0.00761
AFIX  23
H35A  2    0.540338    0.416834   -0.138019    11.00000   -1.20000
H35B  2    0.542324    0.460452   -0.060694    11.00000   -1.20000
AFIX   0
C36   1    0.549824    0.248923   -0.048975    11.00000    0.03190    0.03369 =
         0.02461   -0.01442    0.00748   -0.00939
AFIX  23
H36A  2    0.619899    0.254680   -0.100124    11.00000   -1.20000
H36B  2    0.442144    0.253141   -0.070371    11.00000   -1.20000
AFIX   0
C37   1    0.600362    0.155793    0.026520    11.00000    0.02630    0.02996 =
         0.03299   -0.01512    0.00695   -0.00320
AFIX  23
H37A  2    0.600996    0.104780    0.002810    11.00000   -1.20000
H37B  2    0.707867    0.152697    0.047488    11.00000   -1.20000
AFIX   0
C38   1    0.354594    0.115901    0.097067    11.00000    0.02545    0.01728 =
         0.02115   -0.00637   -0.00177   -0.00198
C39   1    0.304036    0.087764    0.028138    11.00000    0.03469    0.02673 =
         0.02322   -0.01284    0.00138   -0.00434
AFIX  43
H39A  2    0.368326    0.088519   -0.021294    11.00000   -1.20000
AFIX   0
C40   1    0.157084    0.058467    0.033218    11.00000    0.03784    0.03137 =
         0.02802   -0.01683   -0.00668   -0.00569
AFIX  43
H40A  2    0.124369    0.038525   -0.012423    11.00000   -1.20000
AFIX   0
C41   1    0.059415    0.058702    0.105272    11.00000    0.02761    0.03100 =
         0.03220   -0.01300   -0.00606   -0.00608
AFIX  43
H41A  2   -0.038497    0.038771    0.108126    11.00000   -1.20000
AFIX   0
C42   1    0.107064    0.088695    0.173703    11.00000    0.02411    0.02581 =
         0.02409   -0.00981   -0.00120   -0.00220
AFIX  43
H42A  2    0.039974    0.090607    0.221403    11.00000   -1.20000
AFIX   0
C43   1    0.254434    0.115603    0.170442    11.00000    0.02641    0.01534 =
         0.01828   -0.00669   -0.00398   -0.00088
HKLF 4
REM  KIM146S IN P-1
REM R1 =  0.0371 for   7657 Fo > 4sig(Fo)  and  0.0415 for all   8622 data
REM    505 parameters refined using      0 restraints
END
WGHT      0.0469      0.7137
REM Highest difference peak  0.282,  deepest hole -0.269,  1-sigma level  0.052
Q1    1   0.2950  0.1354  0.3491  11.00000  0.05    0.28
Q2    1   0.0879  0.3459  0.3694  11.00000  0.05    0.27
Q3    1   0.1209  0.5692  0.1401  11.00000  0.05    0.26
Q4    1  -0.1929  0.0840  0.3931  11.00000  0.05    0.24
Q5    1  -0.4376  0.4328  0.3529  11.00000  0.05    0.24
Q6    1   0.3211  0.1017  0.1439  11.00000  0.05    0.24
Q7    1  -0.2910  0.4341  0.3634  11.00000  0.05    0.23
Q8    1   0.0523  0.5960  0.2506  11.00000  0.05    0.23
Q9    1   0.2252  0.3201  0.4042  11.00000  0.05    0.23
Q10   1   0.2982  0.1223  0.1285  11.00000  0.05    0.23
Q11   1   0.3187  0.1134  0.0602  11.00000  0.05    0.22
Q12   1   0.4053 -0.1515  0.3217  11.00000  0.05    0.22
Q13   1   0.1625  0.1272  0.1585  11.00000  0.05    0.22
Q14   1  -0.2647  0.4713  0.4067  11.00000  0.05    0.22
Q15   1  -0.3841  0.5238  0.4373  11.00000  0.05    0.21
Q16   1  -0.3612  0.2797  0.2411  11.00000  0.05    0.21
Q17   1   0.0892  0.0871  0.1307  11.00000  0.05    0.21
Q18   1   0.2964  0.2534  0.4876  11.00000  0.05    0.21
Q19   1  -0.5165  0.4991  0.3512  11.00000  0.05    0.21
Q20   1   0.3423  0.1628  0.4092  11.00000  0.05    0.21
;
data_global
_journal_date_recd_electronic     2012-08-13
_journal_date_accepted     2012-09-05
_journal_name_full     'Acta Crystallographica, Section E'
_journal_year     2012
_journal_volume     68
_journal_issue     10
_journal_page_first     o2913
_journal_page_last     o2913
_journal_paper_category     QO
_journal_paper_doi     10.1107/S1600536812038093
_journal_coeditor_code     LX2264
_publ_contact_author_name     'Jai Young Lee'
_publ_contact_author_address
;
Department of Chemistry, Konyang University, Nonsan 320-711, Republic of Korea
;
_publ_contact_author_email     'jylee@konyang.ac.kr'
_publ_contact_author_fax     '82-41-732-2544'
_publ_contact_author_phone     '82-41-730-5586'
_publ_section_title
;\
2,9,12,15,18,25,27,34,37,40,43,50-Dodecaoxa-56-azaheptacyclo[24.24.5.1^51,\
55^.0^3,8^.0^19,24^.0^28,33^.0^44,49^]hexapentaconta-3,5,7,19(24),20,22,\
28(33),29,31,44,46,48,51,53,55-pentadecaene
;
loop_
    _publ_author_name
    _publ_author_footnote
    _publ_author_address
    'Kim, Jun Hee' .
;
Department of Chemistry, Konyang University, Nonsan 320-711, Republic of Korea
;
    'Yoon, Il' .
;
PDT Research Institute, School of Nano System Engineering, Inje University,
Gimhae 621-749, Republic of Korea
;
    'Sim, Wonbo' .
;
Department of Chemistry, Konyang University, Nonsan 320-711, Republic of Korea
;
    'Lee, Jai Young' .
;
Department of Chemistry, Konyang University, Nonsan 320-711, Republic of Korea
;
