# Supplementary material for: 2,9,12,15,18,25,27,34,37,40,43,50-Dodeca­oxa-56-aza­hepta­cyclo­[24.24.5.151,55.03,8.019,24.028,33.044,49]hexa­penta­conta-3,5,7,19(24),20,22,28(33),29,31,44,46,48,51,53,55-penta­deca­ene
Source: Acta Crystallogr Sect E Struct Rep Online. 2012 Sep 12;68(Pt 10):o2913. doi: 10.1107/S1600536812038093 (PMC3470260; doi:10.1107/S1600536812038093)
Supplement: Supplementary file 2 [file e-68-o2913-Isup2.hkl]

# 
# h,k,l, Fc-squared, Fo-squared, sigma(Fo-squared) and status flag 
# 
data_I
_shelx_title ' KIM146S IN P-1' 
_shelx_refln_list_code          4 
_shelx_F_calc_maximum      186.85 
_exptl_crystal_F_000       812.00 
_reflns_d_resolution_high  0.7684 
 
loop_ 
 _symmetry_equiv_pos_as_xyz 
 'x, y, z' 
 '-x, -y, -z' 
 
_cell_length_a     8.5266 
_cell_length_b    15.2732 
_cell_length_c    15.5688 
_cell_angle_alpha  69.752 
_cell_angle_beta   88.372 
_cell_angle_gamma  80.402 
 
_shelx_F_squared_multiplier     1.000 
 
loop_ 
 _refln_index_h 
 _refln_index_k 
 _refln_index_l 
 _refln_F_squared_calc 
 _refln_F_squared_meas 
 _refln_F_squared_sigma 
 _refln_observed_status 
   1   0   0     1637.09     1504.14     18.46 o 
   2   0   0      330.64      313.33      3.31 o 
   3   0   0      766.97      789.34      8.09 o 
   4   0   0      193.69      170.55      2.37 o 
   5   0   0      560.99      580.07      6.88 o 
   6   0   0      390.15      384.80      4.97 o 
   7   0   0      105.79      109.36      2.16 o 
   8   0   0        1.66        1.85      0.94 o 
   9   0   0       48.23       53.64      5.25 o 
  10   0   0       46.70       50.49      4.38 o 
 -10   1   0       12.81        6.71      2.92 o 
  -9   1   0        8.38        8.46      2.33 o 
  -8   1   0       70.31       69.32      2.10 o 
  -7   1   0       51.68       46.94      1.52 o 
  -6   1   0       12.53        8.51      0.70 o 
  -5   1   0       42.17       42.04      1.40 o 
  -4   1   0      590.76      682.25      7.84 o 
  -3   1   0        0.41        0.43      0.30 o 
  -2   1   0       18.59       15.69      0.48 o 
  -1   1   0      276.55      296.23      3.50 o 
   0   1   0       34.20       33.87      0.61 o 
   1   1   0     5327.83     4981.65    155.91 o 
   2   1   0     2382.75     2294.71     22.69 o 
   3   1   0     1751.88     1792.27     17.80 o 
   4   1   0     1233.43     1227.35     12.43 o 
   5   1   0      709.27      762.51      8.81 o 
   6   1   0       41.43       42.86      1.22 o 
   7   1   0       13.88       14.49      0.90 o 
   8   1   0      643.41      682.02     10.95 o 
   9   1   0      466.08      458.69     12.15 o 
  10   1   0       33.68       30.06      3.79 o 
  11   1   0        1.48        2.33      2.63 o 
 -10   2   0       64.17       68.29      5.25 o 
  -9   2   0       21.79       28.02      3.21 o 
  -8   2   0       34.74       37.67      1.45 o 
  -7   2   0      277.42      261.02      3.90 o 
  -6   2   0      984.60      990.67     11.44 o 
  -5   2   0      194.91      199.10      2.91 o 
  -4   2   0     1915.88     2168.59     23.56 o 
  -3   2   0      843.18      847.30      9.45 o 
  -2   2   0     1043.00      995.56     10.00 o 
  -1   2   0     3121.40     3065.66     28.03 o 
   0   2   0     5862.10     5554.74     53.43 o 
   1   2   0       89.94       78.20      0.89 o 
   2   2   0     2502.34     2538.73     25.36 o 
   3   2   0     5491.74     5500.58     54.25 o 
   4   2   0     1076.34     1199.88     22.70 o 
   5   2   0      300.67      300.55      3.87 o 
   6   2   0        6.05        6.05      0.54 o 
   7   2   0      748.90      759.34     10.76 o 
   8   2   0       34.93       35.43      1.95 o 
   9   2   0        1.46        2.12      1.19 o 
  10   2   0       14.76       11.67      2.92 o 
  11   2   0        0.02       -2.04      2.04 o 
 -10   3   0        4.42        3.79      2.63 o 
  -9   3   0        0.11       -1.12      1.12 o 
  -8   3   0       44.29       46.29      1.64 o 
  -7   3   0      550.70      530.70      6.98 o 
  -6   3   0       22.14       20.13      0.84 o 
  -5   3   0      952.19     1003.30     11.48 o 
  -4   3   0       82.99       69.85      1.41 o 
  -3   3   0       40.84       57.93      1.12 o 
  -2   3   0      228.48      246.71      3.60 o 
  -1   3   0    10979.39    10409.65     95.17 o 
   0   3   0     3317.46     3225.30     25.53 o 
   1   3   0      452.01      496.75      5.57 o 
   2   3   0     5607.00     5490.12     66.20 o 
   3   3   0      117.89      175.72      4.27 o 
   4   3   0     1110.51     1187.77     11.03 o 
   5   3   0      276.53      297.38      3.84 o 
   6   3   0       17.95       37.71      2.71 o 
   7   3   0        2.10        0.13      0.66 o 
   8   3   0      451.37      435.88      7.63 o 
   9   3   0      260.37      279.10      5.72 o 
  10   3   0      221.78      248.77     16.64 o 
  11   3   0        0.99        0.88      2.33 o 
 -10   4   0       82.81       93.69      6.13 o 
  -9   4   0       68.59       70.40      4.96 o 
  -8   4   0      343.51      341.28      5.90 o 
  -7   4   0       70.48       64.47      1.84 o 
  -6   4   0        0.10        0.95      0.56 o 
  -5   4   0       67.06       74.30      1.44 o 
  -4   4   0      199.60      211.42      2.72 o 
  -3   4   0      274.60      303.05      5.22 o 
  -2   4   0     3689.03     3759.90     36.78 o 
  -1   4   0      151.84      149.49      2.35 o 
   0   4   0     7984.47     7576.74     63.93 o 
   1   4   0      106.72       94.45      1.17 o 
   2   4   0        9.65       11.76      0.37 o 
   3   4   0     3313.01     3416.11     48.32 o 
   4   4   0     1525.90     1608.85     17.91 o 
   5   4   0      620.28      584.33      9.72 o 
   6   4   0       53.42       43.66      1.47 o 
   7   4   0      437.17      432.26      6.45 o 
   8   4   0      496.07      454.19      7.97 o 
   9   4   0      402.25      416.89      7.69 o 
  10   4   0      190.37      201.49      6.03 o 
  11   4   0        4.88        4.09      2.63 o 
 -10   5   0       46.23       61.58      5.25 o 
  -9   5   0      212.43      206.57      5.10 o 
  -8   5   0       46.00       45.84      2.06 o 
  -7   5   0       72.49       62.10      1.84 o 
  -6   5   0        0.20       -0.54      0.54 o 
  -5   5   0       14.11       13.74      0.87 o 
  -4   5   0      721.06      751.36      9.00 o 
  -3   5   0        6.67       11.42      0.61 o 
  -2   5   0     1809.09     1848.29     18.46 o 
  -1   5   0     1280.90     1256.38     15.62 o 
   0   5   0      882.62      917.44     11.45 o 
   1   5   0     2616.88     2608.87     22.71 o 
   2   5   0      314.09      344.33      4.13 o 
   3   5   0     2707.43     2805.71     30.74 o 
   4   5   0      414.71      412.30      5.14 o 
   5   5   0      115.64      123.82      2.49 o 
   6   5   0       78.19       93.79      2.17 o 
   7   5   0      187.38      193.89      4.30 o 
   8   5   0      305.59      277.56      5.61 o 
   9   5   0      707.21      680.18     11.33 o 
  10   5   0       79.49       88.25      3.18 o 
  11   5   0        7.84        4.25      2.10 o 
  -9   6   0       42.42       55.50      2.97 o 
  -8   6   0       43.91       44.59      1.98 o 
  -7   6   0       25.68       20.99      1.60 o 
  -6   6   0       39.57       40.21      1.47 o 
  -5   6   0       18.84       22.52      1.07 o 
  -4   6   0      148.77      151.02      2.70 o 
  -3   6   0      932.98      978.28     10.31 o 
  -2   6   0      208.06      220.15      3.19 o 
  -1   6   0      920.95      905.97      8.79 o 
   0   6   0      120.64      174.57      3.49 o 
   1   6   0       12.22       13.06      0.88 o 
   2   6   0      231.08      241.79      3.44 o 
   3   6   0      330.86      346.56      4.45 o 
   4   6   0      980.20     1017.71     13.08 o 
   5   6   0      481.08      548.17      7.62 o 
   6   6   0     1200.91     1233.47     15.92 o 
   7   6   0      630.43      636.20     10.32 o 
   8   6   0      154.93      139.64      4.64 o 
   9   6   0      135.66      164.67      4.21 o 
  10   6   0       10.49        7.80      1.39 o 
  -9   7   0       89.17       83.82      3.30 o 
  -8   7   0       37.44       49.94      2.17 o 
  -7   7   0      177.38      153.14      3.11 o 
  -6   7   0       56.83       65.32      2.04 o 
  -5   7   0      123.91      110.59      2.39 o 
  -4   7   0       90.09       98.27      3.45 o 
  -3   7   0       77.70       58.53      1.36 o 
  -2   7   0       44.71       36.35      1.06 o 
  -1   7   0      370.94      382.52      5.81 o 
   0   7   0     3096.60     3281.64     32.81 o 
   1   7   0     1230.68     1235.59     13.95 o 
   2   7   0       36.45       48.75      1.10 o 
   3   7   0       75.91       75.94      1.48 o 
   4   7   0      133.86      148.00      2.73 o 
   5   7   0        2.36        2.36      0.63 o 
   6   7   0        0.28        0.51      0.57 o 
   7   7   0       23.36       42.06      2.12 o 
   8   7   0       50.07       42.06      2.35 o 
   9   7   0       21.93       17.50      1.61 o 
  10   7   0       24.98       25.76      2.63 o 
  -9   8   0       12.49       11.62      2.06 o 
  -8   8   0      235.47      249.33      7.46 o 
  -7   8   0      126.44      126.57      3.30 o 
  -6   8   0        0.85        1.30      0.80 o 
  -5   8   0       26.87       29.67      1.36 o 
  -4   8   0      110.87      104.12      2.05 o 
  -3   8   0      640.38      632.13      7.20 o 
  -2   8   0      239.01      258.02      3.71 o 
  -1   8   0       31.83       45.27      2.22 o 
   0   8   0      181.69      179.63      2.65 o 
   1   8   0     1442.70     1509.35     17.02 o 
   2   8   0      101.58       97.50      2.19 o 
   3   8   0       46.37       69.31      1.41 o 
   4   8   0       58.64       70.30      2.26 o 
   5   8   0      495.65      501.12      7.18 o 
   6   8   0       76.92       85.41      2.10 o 
   7   8   0      223.12      202.44      4.42 o 
   8   8   0       24.34       20.18      1.53 o 
   9   8   0       93.93       88.36      3.08 o 
  10   8   0        0.48        0.44      1.16 o 
  -8   9   0        2.41        2.20      2.04 o 
  -7   9   0      310.62      306.64      5.84 o 
  -6   9   0      588.99      538.68      7.51 o 
  -5   9   0      241.11      213.19      3.41 o 
  -4   9   0       11.82       12.10      0.87 o 
  -3   9   0      152.80      204.51      4.55 o 
  -2   9   0     1510.43     1440.33     16.40 o 
  -1   9   0      460.55      463.65      8.42 o 
   0   9   0      501.59      582.34      7.11 o 
   1   9   0       84.07       76.95      1.61 o 
   2   9   0       27.62       26.97      0.95 o 
   3   9   0       12.56       12.34      0.77 o 
   4   9   0      114.17      101.90      2.42 o 
   5   9   0        1.47        1.91      0.86 o 
   6   9   0      551.12      531.87      7.72 o 
   7   9   0       15.42       13.89      1.61 o 
   8   9   0       94.58      110.48      3.30 o 
   9   9   0       28.67       25.91      1.81 o 
  10   9   0      332.96      320.10      6.84 o 
  -8  10   0      210.93      250.13     16.93 o 
  -7  10   0      133.30      139.35      3.69 o 
  -6  10   0        0.22       -0.41      0.78 o 
  -5  10   0      112.58       91.13      2.17 o 
  -4  10   0       31.53       26.40      1.21 o 
  -3  10   0      810.80      762.87      8.69 o 
  -2  10   0       38.18       31.89      1.28 o 
  -1  10   0      181.10      181.75      4.13 o 
   0  10   0      619.88      672.66      9.10 o 
   1  10   0      963.39      978.15     11.50 o 
   2  10   0       12.20        8.74      0.68 o 
   3  10   0       28.77       24.55      0.99 o 
   4  10   0        0.13        0.63      0.66 o 
   5  10   0      267.21      249.60      4.48 o 
   6  10   0       37.03       25.09      2.03 o 
   7  10   0        6.67        5.67      1.40 o 
   8  10   0      176.48      152.27      4.04 o 
   9  10   0       89.30       89.18      3.18 o 
  10  10   0       53.89       56.54      2.80 o 
  -7  11   0       21.17       25.93      2.45 o 
  -6  11   0       95.43       96.50      3.01 o 
  -5  11   0       98.26       92.63      2.24 o 
  -4  11   0      604.58      543.13      6.80 o 
  -3  11   0       96.86       86.86      2.01 o 
  -2  11   0      350.96      338.79      5.87 o 
  -1  11   0      702.69      657.63     10.78 o 
   0  11   0       90.15      123.13      2.57 o 
   1  11   0       56.37       53.91      1.74 o 
   2  11   0      115.08      124.99      2.33 o 
   3  11   0       52.26       58.99      1.53 o 
   4  11   0        9.44        7.00      0.94 o 
   5  11   0      426.86      399.37      6.45 o 
   6  11   0      110.38       98.30      3.20 o 
   7  11   0        2.23        1.63      1.16 o 
   8  11   0       33.61       38.60      2.36 o 
   9  11   0        0.90        0.89      1.24 o 
  -7  12   0      116.44      136.56      5.26 o 
  -6  12   0       12.03       25.90      2.48 o 
  -5  12   0       13.13       16.20      1.19 o 
  -4  12   0       76.68       79.52      2.07 o 
  -3  12   0      255.80      239.29      4.03 o 
  -2  12   0      382.24      379.34      6.19 o 
  -1  12   0      395.85      388.81      7.11 o 
   1  12   0      704.40      686.65      8.59 o 
   2  12   0        8.29       11.37      0.85 o 
   3  12   0       22.53       26.14      1.38 o 
   4  12   0      215.94      229.92      4.32 o 
   5  12   0      463.29      446.53      7.14 o 
   6  12   0       16.74       13.06      1.55 o 
   7  12   0      132.12      119.69      3.83 o 
   8  12   0       26.37       30.69      2.22 o 
   9  12   0       18.41       31.91      2.92 o 
  -6  13   0      119.04      112.52      5.11 o 
  -5  13   0       28.97       26.03      1.67 o 
  -4  13   0       25.23       23.41      1.41 o 
  -3  13   0        0.52        0.45      0.71 o 
  -2  13   0      251.63      234.50      4.54 o 
  -1  13   0      127.37      117.41      3.35 o 
   0  13   0      479.89      506.88     14.12 o 
   1  13   0      484.23      492.74      7.77 o 
   2  13   0        7.75        6.42      0.79 o 
   3  13   0       46.76       48.05      1.86 o 
   4  13   0      241.82      238.51      4.57 o 
   5  13   0      477.14      439.81      8.43 o 
   6  13   0        0.08        0.23      1.06 o 
   7  13   0      134.48      128.30      4.13 o 
   8  13   0        0.24        1.61      1.26 o 
   9  13   0        4.31        2.72      1.72 o 
  -5  14   0       44.72       46.31      3.83 o 
  -4  14   0        3.25        1.96      1.05 o 
  -3  14   0        7.81        8.32      1.03 o 
  -2  14   0      226.48      215.05      4.41 o 
  -1  14   0      600.44      596.81      9.00 o 
   0  14   0      602.44      600.65     11.21 o 
   1  14   0       54.81       48.05      3.72 o 
   2  14   0        2.28        2.65      0.93 o 
   3  14   0      119.25      121.75      4.21 o 
   4  14   0      133.29      128.14      3.24 o 
   5  14   0        0.23        0.93      1.16 o 
   6  14   0      308.74      276.07      6.35 o 
   7  14   0       12.75       15.15      1.76 o 
   8  14   0       20.73       17.77      2.06 o 
  -5  15   0        0.97        1.75      2.04 o 
  -4  15   0        0.06       -0.94      1.01 o 
  -3  15   0       63.02       74.26      4.34 o 
  -2  15   0       30.44       29.79      1.73 o 
  -1  15   0        8.11        6.06      1.09 o 
   0  15   0      646.25      656.38     11.26 o 
   1  15   0      193.11      206.82      4.81 o 
   2  15   0      453.81      449.24      8.31 o 
   3  15   0      558.38      593.91     10.44 o 
   4  15   0        2.40        3.02      1.18 o 
   5  15   0      804.48      792.35     13.85 o 
   6  15   0       24.93       26.03      2.18 o 
   7  15   0      271.73      243.59      6.12 o 
  -4  16   0       33.58       41.08      2.27 o 
  -3  16   0       55.99       66.68      2.51 o 
  -2  16   0       23.24       23.69      1.90 o 
  -1  16   0        0.24        0.18      0.97 o 
   0  16   0       16.26       23.67      1.79 o 
   1  16   0      209.33      212.82      6.00 o 
   2  16   0        6.92        5.18      1.54 o 
   3  16   0        3.99        3.27      1.39 o 
   4  16   0        8.27       10.73      1.95 o 
   5  16   0      290.31      299.57      8.90 o 
   6  16   0        4.46        6.33      2.03 o 
   7  16   0       18.75       24.35      2.64 o 
  -2  17   0      101.22      122.67      3.99 o 
  -1  17   0       42.83       53.85      3.27 o 
   0  17   0        0.53        8.89      2.48 o 
   1  17   0       10.99       16.46      2.16 o 
   2  17   0        0.04       -0.76      1.33 o 
   3  17   0        7.66       10.18      1.66 o 
   4  17   0        1.13        1.81      3.36 o 
   5  17   0        0.15        1.75      1.65 o 
   6  17   0       46.67       50.17      3.40 o 
  -1  18   0        0.21        0.72      1.23 o 
   0  18   0        0.47       10.97      1.57 o 
   1  18   0        3.07        4.67      2.63 o 
   2  18   0       90.08       94.56      6.13 o 
   3  18   0       24.32       28.75      2.68 o 
   4  18   0       15.43       24.10      2.68 o 
  -3 -18   1      164.44      192.04      9.05 o 
  -2 -18   1       10.91       13.72      2.92 o 
  -1 -18   1       16.78       16.05      3.21 o 
   0 -18   1       29.45       35.21      2.40 o 
  -5 -17   1      117.91      134.75      5.16 o 
  -4 -17   1       47.78       48.68      5.25 o 
  -3 -17   1       91.08       97.48      6.13 o 
  -2 -17   1       19.97       15.03      2.06 o 
  -1 -17   1       58.19       68.98      3.61 o 
   0 -17   1       54.18       63.53      2.92 o 
   1 -17   1       22.76       20.42      1.90 o 
   2 -17   1        0.03       -0.37      1.23 o 
  -6 -16   1      263.82      292.61     10.07 o 
  -5 -16   1       70.24       65.34      3.61 o 
  -4 -16   1       41.02       42.18      2.89 o 
  -3 -16   1        9.88       12.18      2.60 o 
  -2 -16   1       12.33        4.82      1.65 o 
  -1 -16   1      412.61      454.13      9.29 o 
   0 -16   1      223.05      253.66      5.77 o 
   1 -16   1       39.47       43.44      2.41 o 
   2 -16   1       65.54       69.91      2.92 o 
   3 -16   1       78.56       91.37      2.94 o 
  -7 -15   1       50.17       54.37      2.90 o 
  -6 -15   1        4.88        5.79      1.55 o 
  -5 -15   1        8.99       12.76      1.67 o 
  -4 -15   1       22.52       31.59      4.96 o 
  -3 -15   1       85.79       83.89      4.58 o 
  -2 -15   1        0.92        0.40      1.40 o 
  -1 -15   1      393.58      421.75      7.95 o 
   0 -15   1      657.95      664.03     11.37 o 
   1 -15   1      337.92      328.07      6.61 o 
   2 -15   1        4.69        5.45      1.13 o 
   3 -15   1      129.02      143.91      3.56 o 
   4 -15   1      119.40      137.14      5.01 o 
  -8 -14   1      169.52      186.69     13.86 o 
  -7 -14   1      202.54      196.65      5.36 o 
  -6 -14   1      400.53      403.89      8.73 o 
  -5 -14   1      125.25      126.03      4.48 o 
  -4 -14   1       34.38       35.66      1.78 o 
  -3 -14   1        8.50       10.57      1.35 o 
  -2 -14   1      468.44      470.07      7.17 o 
  -1 -14   1      113.05      119.27      3.36 o 
   0 -14   1       67.71       74.77      3.84 o 
   1 -14   1       11.55       14.48      1.56 o 
   2 -14   1       41.80       48.01      2.08 o 
   3 -14   1       99.84       94.65      2.53 o 
   4 -14   1       70.74       74.32      2.51 o 
   5 -14   1      209.32      234.38      9.21 o 
  -8 -13   1        0.05       -0.40      1.81 o 
  -7 -13   1      311.54      294.90      6.77 o 
  -6 -13   1       23.31       23.90      1.96 o 
  -5 -13   1      124.25      120.78      3.72 o 
  -4 -13   1      242.98      226.98      4.50 o 
  -3 -13   1      994.13      973.18     13.70 o 
  -2 -13   1      403.25      394.17      5.60 o 
  -1 -13   1      726.47      738.67     11.21 o 
   0 -13   1       91.36       88.99      2.80 o 
   1 -13   1      624.85      576.10      8.59 o 
   2 -13   1       60.86       50.24      2.00 o 
   3 -13   1        7.37        4.83      0.88 o 
   4 -13   1        0.00       -0.14      0.73 o 
   5 -13   1       77.19       82.91      3.17 o 
   6 -13   1       20.39       27.74      2.68 o 
  -9 -12   1        0.20       -1.06      1.61 o 
  -8 -12   1        0.09       -1.03      1.03 o 
  -7 -12   1        4.92        1.93      1.16 o 
  -6 -12   1       24.75       24.07      1.88 o 
  -5 -12   1       78.12       72.57      2.73 o 
  -4 -12   1       57.57       65.43      2.12 o 
  -3 -12   1      279.47      254.73      4.65 o 
  -2 -12   1      423.40      442.03      6.03 o 
  -1 -12   1      758.11      741.01      9.24 o 
   0 -12   1      615.02      622.22      8.80 o 
   1 -12   1      634.69      647.24      9.32 o 
   2 -12   1       55.86       57.77      2.11 o 
   3 -12   1      523.15      515.08      6.56 o 
   4 -12   1        0.02       -0.66      0.66 o 
   5 -12   1        6.90        7.92      1.06 o 
   6 -12   1       11.81       14.57      2.06 o 
  -9 -11   1        5.47        7.79      1.89 o 
  -8 -11   1      184.52      175.98      8.80 o 
  -7 -11   1       25.50       20.93      2.11 o 
  -6 -11   1        0.55        0.88      1.01 o 
  -5 -11   1      513.51      507.36      7.85 o 
  -4 -11   1      134.60      128.36      3.29 o 
  -3 -11   1      146.05      140.94      2.55 o 
  -2 -11   1        9.37       10.63      0.81 o 
  -1 -11   1      114.51      107.86      2.15 o 
   0 -11   1      332.29      313.63      5.64 o 
   1 -11   1      143.64      145.18      3.58 o 
   2 -11   1       72.12       64.29      2.21 o 
   3 -11   1       12.91       12.97      0.97 o 
   4 -11   1      169.80      149.48      2.81 o 
   5 -11   1       14.76       16.21      1.12 o 
   6 -11   1       67.16       66.59      2.54 o 
   7 -11   1       18.21       23.29      2.48 o 
 -10 -10   1      308.40      322.78      6.99 o 
  -9 -10   1       27.62       23.12      1.64 o 
  -8 -10   1       28.14       24.89      1.62 o 
  -7 -10   1        2.65        3.46      1.05 o 
  -6 -10   1       48.00       48.58      2.27 o 
  -5 -10   1      405.30      385.24      6.21 o 
  -4 -10   1      235.41      249.94      4.41 o 
  -3 -10   1        1.49        0.62      0.67 o 
  -2 -10   1       44.96       41.80      1.26 o 
  -1 -10   1        1.54        1.73      1.00 o 
   0 -10   1        0.93        2.48      0.69 o 
   1 -10   1      286.46      288.44      4.69 o 
   2 -10   1        0.01        0.05      0.59 o 
   3 -10   1       73.47       62.30      1.87 o 
   4 -10   1      176.09      152.51      2.74 o 
   5 -10   1       19.16       13.38      1.04 o 
   6 -10   1      101.33       95.91      2.98 o 
   7 -10   1      370.78      394.60      9.69 o 
   8 -10   1       73.20       73.95      3.81 o 
 -10  -9   1       10.04       10.65      1.61 o 
  -9  -9   1        1.75        1.70      1.09 o 
  -8  -9   1       51.54       50.78      3.92 o 
  -7  -9   1       16.49       19.24      1.44 o 
  -6  -9   1      349.52      326.77      5.60 o 
  -5  -9   1      199.76      203.10      4.35 o 
  -4  -9   1       39.12       55.02      1.71 o 
  -3  -9   1      196.07      226.86      3.36 o 
  -2  -9   1      645.00      642.45      7.19 o 
  -1  -9   1      776.02      732.69      8.05 o 
   0  -9   1      109.75      112.59      2.03 o 
   1  -9   1      734.79      785.32      8.57 o 
   2  -9   1       41.68       49.01      1.50 o 
   3  -9   1        2.54        2.72      0.60 o 
   4  -9   1      287.41      243.73      4.12 o 
   5  -9   1        3.99        6.57      0.94 o 
   6  -9   1        0.54        0.43      0.86 o 
   7  -9   1        0.79       -0.43      1.05 o 
   8  -9   1       91.04       90.71      4.23 o 
 -10  -8   1        0.69        0.85      1.51 o 
  -9  -8   1      114.39      123.18      3.63 o 
  -8  -8   1      118.00      120.50      4.33 o 
  -7  -8   1      456.55      414.54      7.45 o 
  -6  -8   1       22.34       17.15      1.32 o 
  -5  -8   1       88.55       89.83      2.44 o 
  -4  -8   1        1.79        1.58      0.50 o 
  -3  -8   1        9.96       14.20      0.65 o 
  -2  -8   1     3773.29     3904.30     39.05 o 
  -1  -8   1      538.96      551.34      6.17 o 
   0  -8   1      426.32      452.99      5.19 o 
   1  -8   1     1670.73     1688.44     17.26 o 
   2  -8   1       54.28       50.86      1.12 o 
   3  -8   1      108.11      114.14      2.07 o 
   4  -8   1       35.44       28.81      1.30 o 
   5  -8   1        1.04        2.13      0.74 o 
   6  -8   1       11.64       22.07      1.27 o 
   7  -8   1      421.25      405.06      7.03 o 
   8  -8   1       81.12       83.37      2.86 o 
 -10  -7   1      116.04      122.96      3.80 o 
  -9  -7   1      308.02      316.48      6.44 o 
  -8  -7   1       49.77       51.63      2.34 o 
  -7  -7   1      619.76      576.34      9.63 o 
  -6  -7   1       86.77       86.77      2.12 o 
  -5  -7   1        4.46        3.07      0.67 o 
  -4  -7   1      242.19      233.07      3.75 o 
  -3  -7   1      145.49      155.06      2.03 o 
  -2  -7   1      367.41      395.69      4.57 o 
  -1  -7   1       75.65       69.52      1.31 o 
   0  -7   1       79.95       98.12      1.52 o 
   1  -7   1     1139.88     1199.65     12.40 o 
   2  -7   1      205.49      203.95      2.56 o 
   3  -7   1        8.55       13.44      0.83 o 
   4  -7   1       44.77       39.37      1.37 o 
   5  -7   1        1.45       -0.38      0.59 o 
   6  -7   1      377.42      339.37      5.63 o 
   7  -7   1        2.47        0.95      0.88 o 
   8  -7   1        2.81        1.95      1.10 o 
   9  -7   1       66.06       81.76      4.02 o 
 -10  -6   1       37.70       44.97      2.35 o 
  -9  -6   1      354.82      352.97      6.84 o 
  -8  -6   1        5.89        7.48      1.19 o 
  -7  -6   1       95.13       91.05      2.74 o 
  -6  -6   1      150.32      156.22      2.92 o 
  -5  -6   1      737.00      815.56     10.75 o 
  -4  -6   1       14.48       17.25      0.72 o 
  -3  -6   1       29.52       29.43      0.88 o 
  -2  -6   1      634.93      660.93      7.10 o 
  -1  -6   1        1.95        2.24      0.44 o 
   0  -6   1     2131.07     2320.04     21.72 o 
   1  -6   1      702.83      709.03      7.08 o 
   2  -6   1     3746.57     4074.00     37.02 o 
   3  -6   1      415.46      393.30      4.69 o 
   4  -6   1       34.09       34.52      1.15 o 
   5  -6   1      739.99      681.29     13.30 o 
   6  -6   1       94.45       78.70      2.00 o 
   7  -6   1       23.60       23.22      1.45 o 
   8  -6   1      228.46      221.78      4.61 o 
   9  -6   1       94.84      119.62      3.42 o 
 -10  -5   1        4.72        6.53      1.33 o 
  -9  -5   1      190.17      184.98      4.42 o 
  -8  -5   1       63.78       61.46      2.35 o 
  -7  -5   1      227.33      225.55      4.65 o 
  -6  -5   1       41.25       47.54      2.36 o 
  -5  -5   1       11.42       18.61      0.79 o 
  -4  -5   1       81.65       86.61      1.82 o 
  -3  -5   1      618.32      667.71      8.67 o 
  -2  -5   1      536.80      547.93      4.84 o 
  -1  -5   1      189.26      203.99      2.20 o 
   0  -5   1     2723.33     2808.36     24.68 o 
   1  -5   1     5059.90     5085.92     46.81 o 
   2  -5   1       64.25       66.73      1.20 o 
   3  -5   1     1912.61     2021.35     18.73 o 
   4  -5   1      192.67      235.83      4.20 o 
   5  -5   1      401.08      452.41      6.98 o 
   6  -5   1       86.09       72.56      1.87 o 
   7  -5   1       18.76       18.84      1.30 o 
   8  -5   1       43.82       51.16      2.10 o 
   9  -5   1       22.74       21.62      1.70 o 
 -11  -4   1       75.57       82.89      5.55 o 
 -10  -4   1       24.11       31.50      2.05 o 
  -9  -4   1      460.96      469.49      8.41 o 
  -8  -4   1       75.21       82.96      4.63 o 
  -7  -4   1      873.71      825.82     12.84 o 
  -6  -4   1      578.21      551.97      8.28 o 
  -5  -4   1      206.97      206.27      2.96 o 
  -4  -4   1     1023.03     1072.78     12.12 o 
  -3  -4   1      107.60       92.44      1.61 o 
  -2  -4   1      104.35      109.45      1.64 o 
  -1  -4   1        4.56        7.98      0.37 o 
   0  -4   1      371.97      405.25      4.14 o 
   1  -4   1     1070.77     1084.65     13.52 o 
   2  -4   1       55.67       53.01      0.95 o 
   3  -4   1        0.24        0.93      0.27 o 
   4  -4   1      118.98      117.84      2.63 o 
   5  -4   1      289.82      332.46      5.02 o 
   6  -4   1      147.78      153.96      3.14 o 
   7  -4   1        1.54        0.05      0.64 o 
   8  -4   1        9.21        9.96      1.15 o 
   9  -4   1       33.44       35.12      1.93 o 
  10  -4   1        3.65       -0.88      2.63 o 
 -11  -3   1       10.16        9.34      2.92 o 
 -10  -3   1      171.73      180.55      4.54 o 
  -9  -3   1        3.06        1.44      1.19 o 
  -8  -3   1       25.61       23.62      2.26 o 
  -7  -3   1      113.84      111.44      2.51 o 
  -6  -3   1      117.27      117.13      2.39 o 
  -5  -3   1      130.14      118.48      1.67 o 
  -4  -3   1       11.15       14.07      0.87 o 
  -3  -3   1        0.94        3.88      0.53 o 
  -2  -3   1       27.36       34.57      0.59 o 
  -1  -3   1     9271.99     9045.35    212.52 o 
   0  -3   1     1298.61     1255.12     10.57 o 
   1  -3   1    26650.56    21806.78    540.33 o 
   2  -3   1       46.62       35.75      0.66 o 
   3  -3   1      116.20      123.00      2.06 o 
   4  -3   1     1304.34     1419.97     15.71 o 
   5  -3   1        1.89        4.57      0.56 o 
   6  -3   1        0.53       -0.47      0.52 o 
   7  -3   1       10.05        9.13      0.94 o 
   8  -3   1       52.81       46.40      2.44 o 
   9  -3   1        9.64        6.08      1.28 o 
  10  -3   1        9.37        4.67      2.92 o 
 -11  -2   1       34.84       21.31      3.50 o 
 -10  -2   1      135.90      157.42      9.63 o 
  -9  -2   1      275.03      275.62      5.67 o 
  -8  -2   1       14.31       10.21      1.27 o 
  -7  -2   1       67.97       66.58      1.89 o 
  -6  -2   1      233.06      231.54      3.92 o 
  -5  -2   1      276.40      325.25      3.75 o 
  -4  -2   1      540.97      551.13      6.30 o 
  -3  -2   1      816.67      832.68      9.65 o 
  -2  -2   1     5276.48     5112.01     69.87 o 
  -1  -2   1     1256.75     1252.01     10.38 o 
   0  -2   1      370.98      356.11      3.34 o 
   1  -2   1      900.97      967.14     13.55 o 
   2  -2   1     2297.75     2295.17     22.75 o 
   3  -2   1       14.41       11.42      0.56 o 
   4  -2   1       11.80       14.19      0.64 o 
   5  -2   1     2199.70     2221.02     24.26 o 
   6  -2   1      278.76      282.00      4.33 o 
   7  -2   1      106.27      101.47      2.42 o 
   8  -2   1       37.69       41.02      2.13 o 
   9  -2   1       16.40       18.18      2.84 o 
  10  -2   1       63.80       69.17      5.25 o 
 -10  -1   1       25.94       26.63      6.13 o 
  -9  -1   1      146.12      156.26      3.99 o 
  -8  -1   1      364.25      367.75      6.68 o 
  -7  -1   1       15.68       12.93      1.25 o 
  -6  -1   1        0.89        3.11      0.52 o 
  -5  -1   1      905.15     1010.37     11.39 o 
  -4  -1   1      748.71      740.76      7.69 o 
  -3  -1   1      734.07      692.39      6.59 o 
  -2  -1   1    29328.95    24042.31    250.68 o 
  -1  -1   1      109.05      101.98      1.04 o 
   0  -1   1     1192.84     1199.54     13.42 o 
   1  -1   1      776.88      714.86      7.86 o 
   2  -1   1      498.00      469.12      4.91 o 
   3  -1   1       27.66       27.32      0.75 o 
   4  -1   1      155.74      148.50      2.18 o 
   5  -1   1     2371.88     2558.82     27.80 o 
   6  -1   1     1110.94     1126.15     12.87 o 
   7  -1   1      188.91      186.04      3.10 o 
   8  -1   1      478.26      478.68      7.58 o 
   9  -1   1      273.70      271.43      9.92 o 
  10  -1   1       11.62       15.18      3.21 o 
 -10   0   1       36.00       46.11      4.38 o 
  -9   0   1      257.00      277.32      8.17 o 
  -8   0   1        0.14       -0.34      0.98 o 
  -7   0   1       89.41       79.85      1.76 o 
  -6   0   1       43.20       41.87      1.23 o 
  -5   0   1       41.00       42.52      1.10 o 
  -4   0   1       49.93       53.24      1.00 o 
  -3   0   1      544.24      558.28      5.41 o 
  -2   0   1     8566.59     8111.07    178.34 o 
  -1   0   1      527.55      540.90      5.22 o 
   0   0   1      974.07      922.05     15.40 o 
   1   0   1     3769.64     3653.10     39.62 o 
   2   0   1     1745.27     1760.01     22.58 o 
   3   0   1     1696.09     1742.56     17.36 o 
   4   0   1      602.93      559.85      6.54 o 
   5   0   1      355.40      360.79      4.61 o 
   6   0   1      549.62      565.85      6.93 o 
   7   0   1        0.03       -0.54      0.54 o 
   8   0   1       22.58       19.53      1.40 o 
   9   0   1        8.56        6.13      2.63 o 
  10   0   1        8.70       10.51      2.92 o 
 -10   1   1        7.68        6.71      2.63 o 
  -9   1   1       41.38       42.05      2.68 o 
  -8   1   1      102.91      100.88      3.03 o 
  -7   1   1      476.12      487.79      6.27 o 
  -6   1   1      229.90      244.37      3.51 o 
  -5   1   1        3.67        4.61      0.49 o 
  -4   1   1      377.26      398.46      4.84 o 
  -3   1   1     2665.89     2729.77     26.95 o 
  -2   1   1     4248.78     4263.08     39.19 o 
  -1   1   1     1047.04     1047.07      9.04 o 
   0   1   1     9739.10     7206.45    271.62 o 
   1   1   1     1701.96     1655.01     21.15 o 
   2   1   1    17456.95    14493.56    152.78 o 
   3   1   1     6499.71     6463.41     63.95 o 
   4   1   1     1087.46     1074.97     11.93 o 
   5   1   1      561.62      528.91      6.35 o 
   6   1   1      142.31      146.68      2.46 o 
   7   1   1       39.72       37.54      1.30 o 
   8   1   1      582.36      573.49      9.06 o 
   9   1   1       37.61       45.08      2.78 o 
  10   1   1      381.15      403.64     13.43 o 
 -10   2   1        1.90       -2.04      2.33 o 
  -9   2   1        0.68       -1.17      1.75 o 
  -8   2   1       37.11       35.29      1.49 o 
  -7   2   1       73.11       72.26      1.64 o 
  -6   2   1       79.11       80.71      1.62 o 
  -5   2   1     1028.84     1109.38     12.51 o 
  -4   2   1     2572.78     2938.90     31.66 o 
  -3   2   1      219.19      217.24      2.39 o 
  -2   2   1      642.72      705.32      6.69 o 
  -1   2   1     1581.87     1536.95     13.22 o 
   0   2   1      341.80      333.91      4.22 o 
   1   2   1        0.78        0.58      0.13 o 
   2   2   1     6362.04     6498.44     59.18 o 
   3   2   1     2304.33     2374.33     21.54 o 
   4   2   1     1986.88     2131.32     23.08 o 
   5   2   1       66.42       59.56      1.29 o 
   6   2   1      120.74      107.01      1.98 o 
   7   2   1      533.66      551.36      6.89 o 
   8   2   1     1129.97     1201.29     15.81 o 
   9   2   1        1.76       -0.46      1.34 o 
  10   2   1       30.71       29.48      3.50 o 
  11   2   1        2.99        3.50      2.92 o 
 -10   3   1       23.34       18.97      3.21 o 
  -9   3   1      329.62      314.33     11.09 o 
  -8   3   1      151.11      134.23      2.74 o 
  -7   3   1       12.06       12.06      0.90 o 
  -6   3   1      155.00      156.23      2.39 o 
  -5   3   1       16.81       22.92      0.83 o 
  -4   3   1     1150.03     1234.70     12.64 o 
  -3   3   1     1619.53     1674.98     16.79 o 
  -2   3   1      256.95      274.35      3.15 o 
  -1   3   1     2167.77     2170.29     21.53 o 
   0   3   1       14.95       15.98      0.80 o 
   1   3   1     6749.76     6266.51    109.90 o 
   2   3   1      611.71      634.28      6.49 o 
   3   3   1     3266.51     3313.94     32.80 o 
   4   3   1      814.29      813.81      8.30 o 
   5   3   1      315.84      343.44      3.89 o 
   6   3   1       10.84        7.51      0.53 o 
   7   3   1       15.12       16.95      1.13 o 
   8   3   1      130.74      132.48      3.36 o 
   9   3   1      291.09      295.91      5.95 o 
  10   3   1       69.42       87.11      4.11 o 
  11   3   1       28.56       30.35      3.79 o 
 -10   4   1       10.33       14.30      3.21 o 
  -9   4   1        0.04       -1.12      1.12 o 
  -8   4   1       93.34       78.12      2.16 o 
  -7   4   1        6.39       11.61      1.13 o 
  -6   4   1      292.60      283.89      4.19 o 
  -5   4   1       31.19       28.36      0.98 o 
  -4   4   1      193.78      193.39      2.53 o 
  -3   4   1     4748.03     5096.93     49.86 o 
  -2   4   1       80.88       77.33      1.24 o 
  -1   4   1      457.69      473.56      6.41 o 
   0   4   1     1047.21     1028.17      9.79 o 
   1   4   1     5350.53     4969.95     53.72 o 
   2   4   1      807.51      877.59      9.73 o 
   3   4   1       16.63       13.79      0.69 o 
   4   4   1     1854.11     1973.48     21.39 o 
   5   4   1     1070.79     1197.61     12.05 o 
   6   4   1       76.45       59.47      1.37 o 
   7   4   1      220.95      205.75      3.75 o 
   8   4   1       12.19       13.85      2.44 o 
   9   4   1      302.60      298.80     10.68 o 
  10   4   1       47.25       50.70      3.08 o 
  11   4   1        6.51        4.38      2.63 o 
 -10   5   1       51.92       58.96      4.96 o 
  -9   5   1        1.52        3.21      1.54 o 
  -8   5   1      397.93      408.95      6.04 o 
  -7   5   1      104.51       93.26      2.19 o 
  -6   5   1        0.00        0.62      0.56 o 
  -5   5   1     1316.78     1302.98     14.99 o 
  -4   5   1       10.68       11.95      0.72 o 
  -3   5   1      148.24      194.50      2.59 o 
  -2   5   1     2536.97     2659.29     26.21 o 
  -1   5   1     2348.12     2318.82     23.49 o 
   0   5   1       59.12       48.07      0.87 o 
   1   5   1       75.57       80.74      1.56 o 
   2   5   1      307.29      288.17      3.50 o 
   3   5   1      592.59      596.12      6.29 o 
   4   5   1     3556.51     3739.24     45.38 o 
   5   5   1     1079.19     1034.15     13.30 o 
   6   5   1       76.14       81.08      2.02 o 
   7   5   1       65.04       57.76      2.01 o 
   8   5   1      246.51      225.16      4.87 o 
   9   5   1       25.81       35.23      4.08 o 
  10   5   1       20.42       18.79      2.48 o 
  11   5   1      129.50      147.82      5.44 o 
  -9   6   1       12.88       13.98      1.95 o 
  -8   6   1       70.96       76.02      2.19 o 
  -7   6   1       22.50       13.67      1.06 o 
  -6   6   1        0.15       -0.06      0.56 o 
  -5   6   1      224.24      220.14      3.53 o 
  -4   6   1      360.56      358.05      4.41 o 
  -3   6   1       98.95       96.67      1.81 o 
  -2   6   1       60.32       46.87      1.07 o 
  -1   6   1     5526.06     5678.27     65.96 o 
   0   6   1     1398.60     1446.62     16.09 o 
   1   6   1      682.04      686.44      9.31 o 
   2   6   1       28.69       33.30      1.43 o 
   3   6   1     2183.55     2347.60     28.24 o 
   4   6   1      173.58      225.56      3.57 o 
   5   6   1      627.17      616.76      8.38 o 
   6   6   1      120.85      141.40      2.76 o 
   7   6   1       25.88       18.79      1.15 o 
   8   6   1        0.49       -0.02      0.92 o 
   9   6   1       11.96       19.48      1.71 o 
  10   6   1       22.08       25.92      2.05 o 
  -9   7   1        5.24        3.85      1.61 o 
  -8   7   1      112.23      139.35      3.49 o 
  -7   7   1      398.94      403.41      5.93 o 
  -6   7   1        1.06        2.78      0.86 o 
  -5   7   1      381.84      367.97      5.28 o 
  -4   7   1       23.41       17.69      1.11 o 
  -3   7   1      169.37      201.60      2.84 o 
  -2   7   1      741.63      825.89     10.22 o 
  -1   7   1      267.63      266.90      3.88 o 
   0   7   1       12.54        9.63      0.61 o 
   1   7   1      220.15      247.59      3.47 o 
   2   7   1      771.32      834.49     13.35 o 
   3   7   1      128.54      119.80      2.44 o 
   4   7   1      200.55      217.75      4.10 o 
   5   7   1        2.76        1.46      0.61 o 
   6   7   1      349.66      385.58      5.79 o 
   7   7   1      202.83      197.25      3.64 o 
   8   7   1       10.10       17.61      1.47 o 
   9   7   1       50.33       47.50      2.29 o 
  10   7   1       97.67      101.95      3.45 o 
  -9   8   1       14.41       17.10      2.27 o 
  -8   8   1        0.13        0.16      0.94 o 
  -7   8   1        0.06        0.06      0.80 o 
  -6   8   1      185.73      201.45      3.61 o 
  -5   8   1      346.91      308.12      5.78 o 
  -4   8   1       49.11       50.02      1.42 o 
  -3   8   1      166.39      178.12      2.66 o 
  -2   8   1       17.41       10.45      0.56 o 
  -1   8   1     1634.71     1705.70     20.97 o 
   0   8   1     1231.75     1310.17     14.80 o 
   1   8   1      191.49      216.98      3.07 o 
   2   8   1      102.35      117.10      1.96 o 
   3   8   1      520.01      588.00      7.77 o 
   4   8   1      113.06      108.49      1.95 o 
   5   8   1        0.00       -0.57      0.57 o 
   6   8   1       30.99       29.80      1.30 o 
   7   8   1        7.02        3.33      0.98 o 
   8   8   1      181.60      158.77      3.92 o 
   9   8   1       65.10       65.74      3.32 o 
  10   8   1        5.64        4.29      1.42 o 
  -8   9   1        4.14        6.09      1.35 o 
  -7   9   1       88.07       85.35      2.39 o 
  -6   9   1       40.68       30.86      1.77 o 
  -5   9   1        5.03        6.10      0.80 o 
  -4   9   1      564.61      565.22      6.74 o 
  -3   9   1      212.77      211.70      3.14 o 
  -2   9   1      142.69      143.63      2.87 o 
  -1   9   1      211.93      207.55      3.40 o 
   0   9   1      667.01      611.29      8.12 o 
   1   9   1        6.54        5.61      0.52 o 
   2   9   1      424.41      419.18      5.41 o 
   3   9   1     1052.45     1050.70     13.27 o 
   4   9   1       86.47       77.12      1.90 o 
   5   9   1       11.40       11.36      1.09 o 
   6   9   1       27.73       22.39      1.36 o 
   7   9   1       47.69       42.50      1.95 o 
   8   9   1      100.01       90.51      2.94 o 
   9   9   1        0.09       -0.40      1.01 o 
  10   9   1       14.57       21.75      1.91 o 
  -8  10   1        2.86        3.30      2.77 o 
  -7  10   1      270.27      278.17      5.59 o 
  -6  10   1        4.38        2.88      1.00 o 
  -5  10   1      670.43      656.33      7.87 o 
  -4  10   1        7.81        6.55      0.78 o 
  -3  10   1      941.16      889.80      9.87 o 
  -2  10   1      148.43      132.45      3.09 o 
  -1  10   1      495.81      528.11      8.68 o 
   0  10   1      293.56      275.00      3.85 o 
   1  10   1        5.65        6.80      0.77 o 
   2  10   1     1090.49     1148.70     13.34 o 
   3  10   1     1684.60     1733.90     19.62 o 
   4  10   1      553.07      557.78      9.15 o 
   5  10   1       62.53       57.92      2.14 o 
   6  10   1       16.38       13.09      1.98 o 
   7  10   1        0.84        0.29      1.19 o 
   8  10   1        4.29        1.46      1.40 o 
   9  10   1       21.74       23.53      2.92 o 
  10  10   1       52.80       56.62      3.36 o 
  -7  11   1      103.26       96.81      8.76 o 
  -6  11   1      215.71      207.23      4.02 o 
  -5  11   1        0.42       -0.51      0.68 o 
  -4  11   1      366.61      336.27      4.68 o 
  -3  11   1      225.45      241.54      3.88 o 
  -2  11   1     4162.86     3938.96     47.26 o 
  -1  11   1      201.18      207.83      4.36 o 
   0  11   1      474.34      475.48      6.80 o 
   1  11   1        5.89        1.41      0.50 o 
   2  11   1      479.53      479.20      6.23 o 
   3  11   1     1006.10      956.95     11.42 o 
   4  11   1      365.16      366.93      6.85 o 
   5  11   1      118.36      104.65      2.96 o 
   6  11   1        0.00       -0.18      0.81 o 
   7  11   1      349.73      320.74      7.93 o 
   8  11   1        4.50        4.74      1.61 o 
   9  11   1        1.51        3.32      1.50 o 
  10  11   1       10.22       12.40      2.21 o 
  -7  12   1      157.09      173.54      7.73 o 
  -6  12   1      246.59      262.54      5.89 o 
  -5  12   1       35.39       33.89      1.59 o 
  -4  12   1       42.95       43.95      1.69 o 
  -3  12   1       41.95       42.37      1.86 o 
  -2  12   1      953.51      891.38     12.19 o 
  -1  12   1       15.42       11.13      1.18 o 
   0  12   1      789.30      783.98     12.51 o 
   1  12   1      567.25      531.27      6.87 o 
   2  12   1      845.23      874.13     10.60 o 
   3  12   1       16.43       15.88      0.95 o 
   4  12   1      126.95      137.14      3.12 o 
   5  12   1       26.25       23.95      1.42 o 
   6  12   1       29.67       34.05      2.64 o 
   7  12   1       39.65       40.10      2.78 o 
   8  12   1      173.20      166.14      5.44 o 
   9  12   1        0.47        3.37      1.72 o 
  -6  13   1       37.17       33.83      3.65 o 
  -5  13   1       80.74       81.18      2.37 o 
  -4  13   1      104.84       97.44      2.52 o 
  -3  13   1       77.11       62.79      1.95 o 
  -2  13   1       37.37       38.14      1.74 o 
  -1  13   1      158.87      152.59      3.80 o 
   0  13   1        2.93        3.63      0.94 o 
   1  13   1        9.92       11.48      1.01 o 
   2  13   1      126.51      124.18      2.49 o 
   3  13   1      167.31      169.93      3.57 o 
   4  13   1        2.58        6.15      1.65 o 
   5  13   1      489.96      447.08      7.29 o 
   6  13   1      104.05      104.58      3.53 o 
   7  13   1      142.06      139.48      4.21 o 
   8  13   1       47.75       49.40      2.74 o 
   9  13   1       25.49       28.70      3.94 o 
  -6  14   1       39.16       45.10      3.19 o 
  -5  14   1        1.06        0.06      1.01 o 
  -4  14   1      132.66      134.82      3.07 o 
  -3  14   1       12.38       10.68      1.09 o 
  -2  14   1      396.87      378.91      6.40 o 
  -1  14   1       79.17       76.92      3.06 o 
   0  14   1       18.84       17.22      1.45 o 
   1  14   1      459.69      444.19      6.80 o 
   2  14   1       69.51       72.60      2.22 o 
   3  14   1      322.29      310.72      8.57 o 
   4  14   1      105.42      103.06      2.80 o 
   5  14   1      174.18      165.74      3.82 o 
   6  14   1      253.93      257.87      5.97 o 
   7  14   1      237.36      231.20      6.34 o 
   8  14   1       60.80       68.08      3.31 o 
  -5  15   1        1.28        0.33      1.13 o 
  -4  15   1       22.11       21.05      1.67 o 
  -3  15   1       16.87       18.81      1.56 o 
  -2  15   1        2.21        4.10      1.01 o 
  -1  15   1        0.29        0.53      0.94 o 
   0  15   1       75.49       70.55      2.69 o 
   1  15   1      626.60      622.38     10.64 o 
   2  15   1      141.00      147.19      3.30 o 
   3  15   1      581.70      553.73     12.74 o 
   4  15   1      242.88      237.04      5.39 o 
   5  15   1        1.74        2.25      2.15 o 
   6  15   1        3.39        3.96      1.40 o 
   7  15   1        3.63        1.90      1.45 o 
   8  15   1      221.66      235.35      8.90 o 
  -4  16   1       13.53       14.11      1.56 o 
  -3  16   1      151.61      163.65      3.90 o 
  -2  16   1       22.31       24.69      1.90 o 
  -1  16   1       24.47       23.49      1.81 o 
   0  16   1       12.68       18.55      1.67 o 
   1  16   1        0.95        4.67      1.18 o 
   2  16   1      119.27      120.76      7.44 o 
   3  16   1      129.18      126.69      5.44 o 
   4  16   1        0.02        1.06      1.11 o 
   5  16   1        4.25        9.91      2.33 o 
   6  16   1       16.27       20.63      4.23 o 
   7  16   1      160.01      152.40      5.90 o 
  -3  17   1       10.40       16.43      2.06 o 
  -2  17   1        1.42        0.82      1.23 o 
  -1  17   1       42.70       46.68      2.76 o 
   0  17   1       75.56       78.22      6.27 o 
   1  17   1       69.60       65.83      2.73 o 
   2  17   1        0.85       -1.24      1.24 o 
   3  17   1       42.03       45.74      3.21 o 
   4  17   1       38.60       42.87      2.47 o 
   5  17   1        0.45        2.54      1.61 o 
   6  17   1       68.72       77.26      4.13 o 
  -1  18   1       84.21       91.57      5.80 o 
   0  18   1       78.37       85.15      3.92 o 
   1  18   1       48.61       53.70      4.67 o 
   2  18   1       68.46       75.30      5.55 o 
   3  18   1        8.38        4.82      2.19 o 
   4  18   1        0.55        1.13      1.61 o 
   5  18   1        2.66        2.49      4.09 o 
  -5 -17   2        0.36       -1.17      2.04 o 
  -4 -17   2       62.16       72.48      4.23 o 
  -3 -17   2      313.06      362.78     13.13 o 
  -2 -17   2       58.50       64.01      3.61 o 
  -1 -17   2        0.72        0.29      2.04 o 
   0 -17   2       94.10       96.93      3.64 o 
   1 -17   2       25.07       27.23      4.77 o 
  -6 -16   2       41.63       38.39      2.99 o 
  -5 -16   2      159.55      165.92      5.57 o 
  -4 -16   2        6.60        7.90      3.21 o 
  -3 -16   2        8.95       12.56      1.86 o 
  -2 -16   2        0.11       -0.20      2.63 o 
  -1 -16   2      167.68      167.62      5.67 o 
   0 -16   2      154.29      149.34      4.17 o 
   1 -16   2        3.28        3.89      1.35 o 
   2 -16   2       75.30       89.05      5.03 o 
   3 -16   2       71.83       77.83     10.37 o 
  -7 -15   2       38.92       36.93      3.41 o 
  -6 -15   2        8.20       10.33      1.62 o 
  -5 -15   2       26.67       29.58      2.12 o 
  -4 -15   2       16.95       22.83      4.09 o 
  -3 -15   2       24.32       28.37      1.85 o 
  -2 -15   2       11.85       18.86      2.17 o 
  -1 -15   2      436.43      453.64      8.46 o 
   0 -15   2      121.95      122.20      3.65 o 
   1 -15   2       12.39       17.50      1.49 o 
   2 -15   2       30.42       33.00      2.83 o 
   3 -15   2       93.60       84.23      3.03 o 
   4 -15   2       24.13       28.62      2.20 o 
  -8 -14   2       23.73       20.89      3.36 o 
  -7 -14   2       63.86       69.89      3.17 o 
  -6 -14   2       51.22       51.78      2.73 o 
  -5 -14   2       17.52       20.77      1.84 o 
  -4 -14   2      224.03      217.71      5.25 o 
  -3 -14   2      124.84      134.59      3.76 o 
  -2 -14   2      129.78      138.71      3.76 o 
  -1 -14   2        0.27        1.39      0.89 o 
   0 -14   2        0.20        0.31      0.89 o 
   1 -14   2      333.29      355.22      6.19 o 
   2 -14   2       67.74       75.48      3.75 o 
   3 -14   2       22.99       19.05      1.46 o 
   4 -14   2        1.32        2.74      1.23 o 
   5 -14   2       37.99       40.52      2.47 o 
  -8 -13   2       14.27       15.79      2.10 o 
  -7 -13   2       15.92       17.26      1.76 o 
  -6 -13   2      448.73      440.63      8.78 o 
  -5 -13   2      701.44      662.00     18.59 o 
  -4 -13   2       63.48       59.27      2.63 o 
  -3 -13   2      277.54      274.71      5.02 o 
  -2 -13   2        8.83        6.99      1.32 o 
  -1 -13   2       98.16      100.51      3.33 o 
   0 -13   2       48.11       44.68      2.07 o 
   1 -13   2       72.11       63.57      3.16 o 
   2 -13   2      292.63      304.20      7.20 o 
   3 -13   2        9.51       10.84      1.04 o 
   4 -13   2        2.24        1.54      1.46 o 
   5 -13   2        3.11        6.72      2.06 o 
   6 -13   2        6.82        7.93      1.90 o 
  -9 -12   2        1.27        2.33      1.50 o 
  -8 -12   2        0.70       -0.24      1.16 o 
  -7 -12   2       45.29       46.81      2.56 o 
  -6 -12   2       21.31       21.41      1.78 o 
  -5 -12   2      281.62      262.01      5.84 o 
  -4 -12   2        0.03        0.91      0.73 o 
  -3 -12   2        0.59        1.35      0.73 o 
  -2 -12   2      329.73      339.59      4.92 o 
  -1 -12   2       88.09       96.15      2.94 o 
   0 -12   2      424.69      418.28      7.64 o 
   1 -12   2       14.02       12.85      1.39 o 
   2 -12   2      585.54      530.83      7.40 o 
   3 -12   2        5.64        3.78      0.88 o 
   4 -12   2       20.47       23.40      1.25 o 
   5 -12   2      122.62      117.37      3.65 o 
   6 -12   2       24.51       27.49      3.65 o 
  -9 -11   2        0.57        0.40      1.09 o 
  -8 -11   2       57.31       53.64      3.87 o 
  -7 -11   2       55.50       50.52      4.62 o 
  -6 -11   2       79.23       74.89      2.91 o 
  -5 -11   2      178.45      180.68      5.29 o 
  -4 -11   2      133.96      124.65      2.88 o 
  -3 -11   2      718.47      701.52     10.13 o 
  -2 -11   2     1239.57     1233.61     13.26 o 
  -1 -11   2      271.58      277.22      3.80 o 
   0 -11   2      139.13      132.39      2.47 o 
   1 -11   2      334.34      329.91      4.96 o 
   2 -11   2     2426.01     2355.21     26.41 o 
   3 -11   2       81.55       79.63      2.21 o 
   4 -11   2        7.33        8.81      0.92 o 
   5 -11   2        1.17        2.92      1.02 o 
   6 -11   2        0.04       -0.58      1.24 o 
   7 -11   2        0.86       -0.04      1.33 o 
  -9 -10   2       29.96       27.47      1.83 o 
  -8 -10   2      103.81       96.88      2.89 o 
  -7 -10   2       22.54       20.94      1.46 o 
  -6 -10   2       17.75       17.45      1.33 o 
  -5 -10   2      640.09      610.56     10.62 o 
  -4 -10   2      120.90      128.07      2.92 o 
  -3 -10   2      814.83      788.66      8.80 o 
  -2 -10   2      374.53      375.72      4.68 o 
  -1 -10   2      345.31      355.81      4.47 o 
   0 -10   2      298.24      303.52      4.24 o 
   1 -10   2      222.83      208.45      2.80 o 
   2 -10   2       24.95       25.86      1.25 o 
   3 -10   2       16.98       12.83      1.03 o 
   4 -10   2      150.58      125.28      3.60 o 
   5 -10   2      345.54      300.93      5.70 o 
   6 -10   2       92.35       94.02      2.98 o 
   7 -10   2        4.99        3.60      1.54 o 
 -10  -9   2       77.76       86.84      4.30 o 
  -9  -9   2        3.10        2.92      1.07 o 
  -8  -9   2      486.82      467.16      7.73 o 
  -7  -9   2       61.16       59.20      2.17 o 
  -6  -9   2      330.26      304.52      5.39 o 
  -5  -9   2       14.70        9.76      0.84 o 
  -4  -9   2      674.79      672.49      8.53 o 
  -3  -9   2      521.34      488.40      5.70 o 
  -2  -9   2        0.81        0.13      0.39 o 
  -1  -9   2      457.00      477.26      5.60 o 
   0  -9   2        0.24        1.44      0.50 o 
   1  -9   2      156.94      174.88      2.44 o 
   2  -9   2      479.37      489.15      6.50 o 
   3  -9   2       45.34       38.84      1.46 o 
   4  -9   2      724.36      699.52      8.18 o 
   5  -9   2       48.10       35.22      1.86 o 
   6  -9   2       31.09       28.45      2.61 o 
   7  -9   2        0.57       -0.21      0.94 o 
   8  -9   2        9.06        5.84      1.86 o 
 -10  -8   2       74.41       86.11      3.28 o 
  -9  -8   2       89.78       84.81      2.79 o 
  -8  -8   2       52.76       51.30      2.12 o 
  -7  -8   2      149.04      153.06      3.48 o 
  -6  -8   2      299.26      289.38      5.12 o 
  -5  -8   2       83.69       83.61      1.90 o 
  -4  -8   2        5.03        4.65      0.55 o 
  -3  -8   2      718.08      768.45      8.39 o 
  -2  -8   2      796.81      853.59      9.22 o 
  -1  -8   2      433.34      450.94      5.28 o 
   0  -8   2      378.64      402.98      4.79 o 
   1  -8   2      472.64      390.97      4.33 o 
   2  -8   2     1073.64     1088.47     12.30 o 
   3  -8   2      352.92      345.62      4.48 o 
   4  -8   2      781.94      728.03     10.53 o 
   5  -8   2      214.57      200.80      3.57 o 
   6  -8   2        2.48        6.67      1.18 o 
   7  -8   2        8.28        9.43      1.23 o 
   8  -8   2       18.40       21.90      2.27 o 
 -10  -7   2        8.27        8.56      1.81 o 
  -9  -7   2        0.77        0.38      1.40 o 
  -8  -7   2       11.85       12.12      1.33 o 
  -7  -7   2      418.62      388.58     10.14 o 
  -6  -7   2      668.60      633.92      9.26 o 
  -5  -7   2        5.43        5.81      0.70 o 
  -4  -7   2      225.05      223.95      3.10 o 
  -3  -7   2      202.69      217.22      2.40 o 
  -2  -7   2     1039.76     1043.02     11.02 o 
  -1  -7   2      165.03      175.46      2.45 o 
   0  -7   2      910.80      977.03      9.64 o 
   1  -7   2      115.48      108.87      1.65 o 
   2  -7   2     2261.48     2233.45     22.42 o 
   3  -7   2       97.67      100.53      2.09 o 
   4  -7   2      283.02      281.34      3.85 o 
   5  -7   2       55.03       42.79      1.59 o 
   6  -7   2      318.05      296.97      5.45 o 
   7  -7   2      235.89      235.56      4.83 o 
   8  -7   2       10.34       17.18      1.64 o 
   9  -7   2        1.01        3.38      2.04 o 
 -10  -6   2       66.90       66.65      2.82 o 
  -9  -6   2       34.33       31.55      2.42 o 
  -8  -6   2       31.85       32.54      1.72 o 
  -7  -6   2        1.00        1.84      0.89 o 
  -6  -6   2        0.13        1.77      0.77 o 
  -5  -6   2       74.63       81.62      1.75 o 
  -4  -6   2      408.38      379.69      3.94 o 
  -3  -6   2      725.08      737.27      6.74 o 
  -2  -6   2        0.02        2.04      0.27 o 
  -1  -6   2     1282.65     1309.26     13.50 o 
   0  -6   2      489.14      447.79      4.74 o 
   1  -6   2      469.76      466.82      5.28 o 
   2  -6   2      207.18      247.37      3.17 o 
   3  -6   2      260.14      240.45      2.90 o 
   4  -6   2      217.63      212.29      4.10 o 
   5  -6   2        1.72        3.28      0.70 o 
   6  -6   2        8.11       10.95      1.05 o 
   7  -6   2       94.69       79.63      3.03 o 
   8  -6   2        1.67        3.89      1.08 o 
   9  -6   2       13.09       16.84      1.84 o 
 -10  -5   2        0.04       -1.09      1.09 o 
  -9  -5   2       62.50       60.42      2.53 o 
  -8  -5   2      138.87      142.21      3.63 o 
  -7  -5   2      248.43      242.46      4.92 o 
  -6  -5   2        3.20        1.99      0.63 o 
  -5  -5   2      247.68      248.06      3.20 o 
  -4  -5   2      549.20      611.62      7.52 o 
  -3  -5   2       37.17       44.69      0.72 o 
  -2  -5   2      447.15      473.67      4.70 o 
  -1  -5   2     1033.94     1001.81      9.09 o 
   0  -5   2      151.84      152.40      2.05 o 
   1  -5   2       82.86       70.20      1.61 o 
   2  -5   2     1658.54     1721.72     17.33 o 
   3  -5   2      193.68      217.20      2.62 o 
   4  -5   2        0.82        0.95      0.48 o 
   5  -5   2        1.55        0.40      0.54 o 
   6  -5   2      269.46      274.48      4.28 o 
   7  -5   2       59.97       45.08      1.89 o 
   8  -5   2        5.12        4.26      1.05 o 
   9  -5   2        3.33        1.90      1.05 o 
 -10  -4   2       29.07       31.58      3.01 o 
  -9  -4   2       16.15       10.35      1.44 o 
  -8  -4   2      178.68      180.26      4.19 o 
  -7  -4   2      392.17      379.83      6.78 o 
  -6  -4   2      100.48       90.98      2.23 o 
  -5  -4   2        0.67        0.10      0.55 o 
  -4  -4   2      210.30      200.11      2.56 o 
  -3  -4   2     1589.73     1659.76     15.83 o 
  -2  -4   2     3790.62     3964.69     31.00 o 
  -1  -4   2      576.08      635.27      5.70 o 
   0  -4   2      771.02      841.42      8.18 o 
   1  -4   2      951.64      920.49      9.44 o 
   2  -4   2      133.00      129.60      1.95 o 
   3  -4   2     1563.75     1619.36     16.18 o 
   4  -4   2       27.36       14.81      0.70 o 
   5  -4   2      586.54      602.48      7.35 o 
   6  -4   2      162.76      169.98      3.28 o 
   7  -4   2        0.02        3.83      1.51 o 
   8  -4   2        0.68        1.07      1.01 o 
   9  -4   2        0.08       -0.59      0.91 o 
  10  -4   2        9.49       10.51      2.92 o 
 -10  -3   2      842.83      908.95     14.65 o 
  -9  -3   2      162.54      164.62      4.09 o 
  -8  -3   2      204.92      202.86      4.48 o 
  -7  -3   2      239.07      219.07      4.48 o 
  -6  -3   2       75.80       73.07      1.85 o 
  -5  -3   2      172.70      192.53      2.26 o 
  -4  -3   2      761.77      760.70      7.32 o 
  -3  -3   2       88.71       93.40      1.31 o 
  -2  -3   2      347.89      351.25      4.04 o 
  -1  -3   2     3296.29     3204.87     26.41 o 
   0  -3   2     6867.70     6773.87     85.48 o 
   1  -3   2       18.54       18.39      0.59 o 
   2  -3   2      201.88      185.57      2.52 o 
   3  -3   2     3813.46     3897.32     48.37 o 
   4  -3   2      756.27      805.06      9.29 o 
   5  -3   2        0.08        1.63      0.50 o 
   6  -3   2       65.01       56.84      2.04 o 
   7  -3   2      258.45      240.04      5.08 o 
   8  -3   2       43.33       46.63      2.90 o 
   9  -3   2      258.32      264.67      5.55 o 
  10  -3   2      103.91      105.65      6.42 o 
 -10  -2   2       30.03       34.39      2.57 o 
  -9  -2   2       23.23       21.49      1.74 o 
  -8  -2   2      556.06      540.68      9.14 o 
  -7  -2   2      474.20      455.40      8.14 o 
  -6  -2   2      180.53      167.29      2.57 o 
  -5  -2   2     2437.31     2510.66     25.61 o 
  -4  -2   2      597.45      591.11      5.76 o 
  -3  -2   2        9.55        8.13      0.73 o 
  -2  -2   2       82.63       72.25      0.81 o 
  -1  -2   2    14671.50    13092.31    270.74 o 
   0  -2   2    11581.06    10592.83    244.16 o 
   1  -2   2     1068.81     1040.73     10.41 o 
   2  -2   2      713.35      755.23      8.44 o 
   3  -2   2     3263.37     3272.14     35.20 o 
   4  -2   2       47.03       51.12      1.78 o 
   5  -2   2      374.98      396.49      5.38 o 
   6  -2   2      106.09       94.37      1.90 o 
   7  -2   2       65.77       65.71      2.40 o 
   8  -2   2       16.93       13.70      1.37 o 
   9  -2   2       22.37       18.70      1.67 o 
  10  -2   2       10.76        7.59      2.92 o 
 -10  -1   2        5.30        8.06      1.86 o 
  -9  -1   2        0.42       -0.24      1.18 o 
  -8  -1   2        9.98       10.32      1.28 o 
  -7  -1   2      117.70      127.16      3.14 o 
  -6  -1   2      487.77      507.73      6.22 o 
  -5  -1   2      601.42      576.31      6.22 o 
  -4  -1   2       11.78        7.39      0.38 o 
  -3  -1   2       37.02       36.91      0.64 o 
  -2  -1   2    11664.57    11243.96    267.03 o 
  -1  -1   2     1145.76     1185.10     12.10 o 
   0  -1   2     3262.86     3256.19     29.45 o 
   1  -1   2     9222.01     8219.74    291.39 o 
   2  -1   2      131.31      144.09      1.81 o 
   3  -1   2     1909.39     1876.57     20.35 o 
   4  -1   2      821.19      825.88      9.37 o 
   5  -1   2       18.79       14.47      0.72 o 
   6  -1   2        7.82       13.20      1.06 o 
   7  -1   2     2570.56     2572.46     28.35 o 
   8  -1   2       24.21       24.90      1.72 o 
   9  -1   2       38.39       33.51      2.57 o 
  10  -1   2        6.51        9.34      2.92 o 
 -10   0   2       16.28       18.30      3.36 o 
  -9   0   2       48.40       44.36      2.68 o 
  -8   0   2       15.22       20.35      1.52 o 
  -7   0   2       18.11       15.99      0.82 o 
  -6   0   2      177.49      190.16      2.86 o 
  -5   0   2      125.54      106.54      2.70 o 
  -4   0   2     1461.97     1563.24     14.55 o 
  -3   0   2     1386.59     1404.86     12.99 o 
  -2   0   2     1991.70     1891.39     16.44 o 
  -1   0   2      996.78      969.06      9.26 o 
   0   0   2      991.30     1020.56      9.49 o 
   1   0   2     1878.87     1834.48     19.56 o 
   2   0   2     5149.51     4967.07     54.52 o 
   3   0   2     2258.88     2203.70     23.74 o 
   4   0   2      260.37      282.36      3.67 o 
   5   0   2       46.27       43.24      1.51 o 
   6   0   2      388.09      355.77      4.73 o 
   7   0   2        0.01        0.58      0.63 o 
   8   0   2      605.75      595.44     10.45 o 
   9   0   2       20.68       16.05      2.92 o 
  10   0   2       77.05       71.80      5.25 o 
 -10   1   2        4.69        4.25      1.61 o 
  -9   1   2      193.38      201.35      6.42 o 
  -8   1   2        0.00       -0.50      0.85 o 
  -7   1   2      555.35      540.17      6.26 o 
  -6   1   2     2241.56     2342.59     23.53 o 
  -5   1   2       40.29       26.03      0.79 o 
  -4   1   2     1307.95     1383.33     12.17 o 
  -3   1   2      366.04      355.87      3.92 o 
  -2   1   2      936.31      939.57      9.49 o 
  -1   1   2     4605.40     4483.46     37.09 o 
   0   1   2      775.32      748.47      8.21 o 
   1   1   2     6242.90     6201.08     65.79 o 
   2   1   2     1191.55     1132.08     10.43 o 
   3   1   2      669.56      706.66      7.94 o 
   4   1   2     2431.46     2492.96     26.91 o 
   5   1   2      464.68      475.33      5.80 o 
   6   1   2       26.38       23.76      1.00 o 
   7   1   2       11.63       11.60      0.89 o 
   8   1   2      406.48      412.70      9.28 o 
   9   1   2      219.65      208.54      5.78 o 
  10   1   2      175.59      163.44      7.59 o 
 -10   2   2        5.44        9.34      2.92 o 
  -9   2   2        8.56        5.99      1.54 o 
  -8   2   2       97.34       93.07      2.80 o 
  -7   2   2      645.78      657.48      7.47 o 
  -6   2   2      207.86      218.92      2.99 o 
  -5   2   2       47.70       44.09      1.07 o 
  -4   2   2       18.74       24.56      0.88 o 
  -3   2   2      482.48      484.73      4.51 o 
  -2   2   2      141.34      147.14      1.45 o 
  -1   2   2       41.29       55.05      0.76 o 
   0   2   2    16203.76    12764.45    182.88 o 
   1   2   2     1744.71     1794.95     36.16 o 
   2   2   2    34911.66    27849.70    262.07 o 
   3   2   2     1568.47     1612.89     16.07 o 
   4   2   2       76.54       77.10      1.31 o 
   5   2   2     1498.26     1570.82     15.72 o 
   6   2   2        0.10        1.67      0.48 o 
   7   2   2      782.36      820.79      8.87 o 
   8   2   2      927.89      899.59     12.24 o 
   9   2   2       10.70       10.60      1.95 o 
  10   2   2      142.16      153.81      7.30 o 
  11   2   2        4.03        5.25      2.92 o 
 -10   3   2        2.18        4.67      2.63 o 
  -9   3   2       53.82       52.63      2.99 o 
  -8   3   2      297.33      306.90      5.89 o 
  -7   3   2        0.18        0.01      0.62 o 
  -6   3   2        0.14        1.61      0.49 o 
  -5   3   2      295.23      322.84      3.92 o 
  -4   3   2      642.40      723.71      9.20 o 
  -3   3   2      787.10      777.26      7.45 o 
  -2   3   2       84.16       70.14      0.87 o 
  -1   3   2      393.21      367.77      3.69 o 
   0   3   2      425.36      423.54      5.31 o 
   1   3   2      393.10      426.17      4.87 o 
   2   3   2     2466.25     2376.08     30.53 o 
   3   3   2     1545.39     1702.46     15.56 o 
   4   3   2     1003.21     1017.73     10.26 o 
   5   3   2     3758.94     3759.58     36.59 o 
   6   3   2        7.69        6.02      0.51 o 
   7   3   2      199.73      198.46      3.14 o 
   8   3   2       53.46       50.56      1.89 o 
   9   3   2       42.86       42.11      3.36 o 
  10   3   2      118.24      117.55      4.64 o 
  11   3   2       53.65       47.28      4.38 o 
 -10   4   2       71.92       81.43      5.55 o 
  -9   4   2        1.85        0.19      1.40 o 
  -8   4   2        5.57        4.65      0.91 o 
  -7   4   2     1078.29     1036.48     12.37 o 
  -6   4   2      221.72      230.59      3.57 o 
  -5   4   2       68.53       93.78      1.67 o 
  -4   4   2        1.21        0.25      0.29 o 
  -3   4   2      656.58      744.63      7.80 o 
  -2   4   2      513.61      550.06      5.84 o 
  -1   4   2     2423.94     2481.74     24.68 o 
   0   4   2       91.95       77.06      1.35 o 
   1   4   2      469.44      437.38      5.56 o 
   2   4   2      582.26      610.31      6.92 o 
   3   4   2     2381.89     2554.73     27.47 o 
   4   4   2      171.76      160.03      2.30 o 
   5   4   2      821.78      809.47      8.39 o 
   6   4   2      231.75      256.41      3.18 o 
   7   4   2      873.55      873.08     11.81 o 
   8   4   2      187.19      181.83      5.14 o 
   9   4   2        5.23        4.46      1.67 o 
  10   4   2       59.99       56.73      3.40 o 
  11   4   2       51.68       60.41      4.96 o 
 -10   5   2        0.10       -2.04      2.04 o 
  -9   5   2       33.01       29.21      2.37 o 
  -8   5   2       17.89       19.31      1.22 o 
  -7   5   2      577.54      523.95      7.05 o 
  -6   5   2       14.78       22.00      1.09 o 
  -5   5   2        7.78        2.94      0.56 o 
  -4   5   2        8.23        6.08      0.60 o 
  -3   5   2       45.92       47.24      1.08 o 
  -2   5   2     1133.93     1156.04     11.74 o 
  -1   5   2      908.86      880.99     10.92 o 
   0   5   2      363.82      338.58      4.48 o 
   1   5   2     1562.11     1510.19     18.64 o 
   2   5   2      346.47      348.40      4.61 o 
   3   5   2      796.66      813.86     10.14 o 
   4   5   2     1591.55     1653.63     18.07 o 
   5   5   2      353.97      327.05      4.19 o 
   6   5   2       33.26       38.63      1.59 o 
   7   5   2      406.42      394.53      6.45 o 
   8   5   2     1922.64     1889.83     27.50 o 
   9   5   2       71.93       79.50      2.84 o 
  10   5   2       47.13       50.54      3.15 o 
  11   5   2        3.39        0.83      1.89 o 
  -9   6   2        0.60        0.33      1.75 o 
  -8   6   2       24.62       31.03      1.51 o 
  -7   6   2      271.61      239.20      4.01 o 
  -6   6   2       15.77       18.10      1.07 o 
  -5   6   2       69.82       68.64      1.75 o 
  -4   6   2       21.61       32.31      1.03 o 
  -3   6   2     2575.23     2557.26     25.43 o 
  -2   6   2      516.85      528.54      6.46 o 
  -1   6   2       65.12       74.32      1.42 o 
   0   6   2      108.72      102.03      1.56 o 
   1   6   2       12.54       10.42      0.63 o 
   2   6   2        5.17        4.16      0.59 o 
   3   6   2      676.74      759.69      9.62 o 
   4   6   2      282.16      270.47      3.89 o 
   5   6   2     1019.85     1030.69     11.62 o 
   6   6   2       12.79       19.44      1.08 o 
   7   6   2      738.63      697.33      9.73 o 
   8   6   2       99.00       84.03      3.23 o 
   9   6   2       10.32       11.33      1.44 o 
  10   6   2        0.02       -1.17      2.33 o 
  -9   7   2       18.82       18.79      2.16 o 
  -8   7   2      161.18      158.31      3.27 o 
  -7   7   2        0.61        0.51      0.72 o 
  -6   7   2        8.33        9.16      0.88 o 
  -5   7   2      118.22      119.20      2.44 o 
  -4   7   2      107.75      107.66      1.97 o 
  -3   7   2       37.81       21.38      0.84 o 
  -2   7   2      141.16      151.51      2.78 o 
  -1   7   2      292.20      337.88      4.71 o 
   0   7   2      657.45      682.58      8.97 o 
   1   7   2      648.74      612.81      7.97 o 
   2   7   2      679.24      707.11      9.05 o 
   3   7   2      720.17      762.20      9.71 o 
   4   7   2      108.55      118.79      2.36 o 
   5   7   2       22.08       20.83      0.96 o 
   6   7   2      364.45      348.53      6.74 o 
   7   7   2       10.51       11.81      1.35 o 
   8   7   2      334.34      310.90      6.05 o 
   9   7   2       26.78       30.80      1.84 o 
  10   7   2        9.10       10.98      2.10 o 
  -9   8   2       31.93       33.29      2.68 o 
  -8   8   2       75.21       85.64      2.46 o 
  -7   8   2       28.23       29.83      1.50 o 
  -6   8   2      395.92      353.75      5.31 o 
  -5   8   2      965.78      940.99     11.50 o 
  -4   8   2       11.37       11.71      0.78 o 
  -3   8   2        0.00        0.66      0.43 o 
  -2   8   2      157.12      150.38      2.48 o 
  -1   8   2      361.78      366.38      5.52 o 
   0   8   2      108.24      119.56      1.94 o 
   1   8   2        2.02        6.35      0.49 o 
   2   8   2       97.52      100.65      1.96 o 
   3   8   2       15.94        9.55      0.63 o 
   4   8   2       22.19       18.76      0.82 o 
   5   8   2      831.30      827.32     12.74 o 
   6   8   2       64.31       73.32      2.36 o 
   7   8   2        0.61        1.57      0.78 o 
   8   8   2      193.85      193.98      4.86 o 
   9   8   2        1.42        1.62      1.03 o 
  10   8   2       27.04       32.10      2.34 o 
  -8   9   2       39.11       40.04      2.10 o 
  -7   9   2      173.89      171.03      3.48 o 
  -6   9   2       52.96       50.50      1.82 o 
  -5   9   2      741.89      675.49      7.92 o 
  -4   9   2        7.57        8.88      0.77 o 
  -3   9   2      166.87      161.05      3.77 o 
  -2   9   2       38.94       37.27      1.38 o 
  -1   9   2       39.62       39.78      1.30 o 
   0   9   2       12.57       19.46      0.70 o 
   1   9   2       56.40       73.90      1.51 o 
   2   9   2       36.83       62.36      1.62 o 
   3   9   2        2.34        2.73      0.56 o 
   4   9   2       76.34       74.05      1.68 o 
   5   9   2       30.41       27.16      1.93 o 
   6   9   2      253.55      257.35      5.16 o 
   7   9   2       28.99       24.60      1.53 o 
   8   9   2      222.47      209.14      7.59 o 
   9   9   2       62.14       64.71      3.36 o 
  10   9   2        8.71       11.56      3.06 o 
  -8  10   2      386.17      378.73     10.22 o 
  -7  10   2       80.48       76.59      2.34 o 
  -6  10   2       13.68        9.86      1.09 o 
  -5  10   2       24.26       24.64      1.21 o 
  -4  10   2      488.20      475.45      6.38 o 
  -3  10   2      839.46      781.03      9.48 o 
  -2  10   2      493.09      486.50      7.97 o 
  -1  10   2      524.98      572.20      7.85 o 
   0  10   2        0.86        3.18      0.42 o 
   1  10   2       25.03       19.79      0.85 o 
   2  10   2      692.43      677.01      8.26 o 
   3  10   2     1338.11     1351.27     16.95 o 
   4  10   2      312.54      326.64      6.06 o 
   5  10   2        0.89        2.44      0.83 o 
   6  10   2      308.48      264.36      5.38 o 
   7  10   2      340.14      309.23      7.51 o 
   8  10   2       64.03       51.79      2.94 o 
   9  10   2        5.90        2.94      1.61 o 
  10  10   2       14.31       22.46      2.52 o 
  -7  11   2        2.62        4.63      1.15 o 
  -6  11   2       28.98       21.10      1.56 o 
  -5  11   2       15.70       11.18      1.03 o 
  -4  11   2      356.55      319.15      4.84 o 
  -3  11   2        0.00        0.40      0.67 o 
  -2  11   2      568.21      567.11      8.15 o 
  -1  11   2       22.52       20.01      1.28 o 
   0  11   2       45.65       49.76      1.60 o 
   1  11   2      711.49      712.11      9.80 o 
   2  11   2      230.20      233.40      3.50 o 
   3  11   2      120.39      122.53      2.32 o 
   4  11   2       54.10       55.50      2.26 o 
   5  11   2        0.73       -0.14      1.41 o 
   6  11   2        9.54        6.82      1.19 o 
   7  11   2       51.09       49.00      3.36 o 
   8  11   2        1.79       -0.53      2.48 o 
   9  11   2        5.34        5.66      1.94 o 
  10  11   2      131.12      141.55      7.00 o 
  -7  12   2      287.73      313.75      8.36 o 
  -6  12   2       20.88       26.99      1.74 o 
  -5  12   2       30.65       19.03      1.27 o 
  -4  12   2       66.56       58.15      1.89 o 
  -3  12   2       95.09       81.79      2.13 o 
  -2  12   2        7.39        7.36      1.43 o 
  -1  12   2     1160.37     1100.59     16.75 o 
   0  12   2      464.14      432.69      8.25 o 
   1  12   2       76.42       76.83      1.79 o 
   2  12   2      939.17      918.99     11.08 o 
   3  12   2      158.07      144.93      2.63 o 
   4  12   2       73.94       75.60      2.22 o 
   5  12   2      264.71      254.26      5.59 o 
   6  12   2       74.50       75.55      2.69 o 
   7  12   2       52.50       51.44      3.79 o 
   8  12   2       47.44       47.87      3.08 o 
   9  12   2        7.24        6.44      2.03 o 
  -6  13   2        9.04        5.56      2.34 o 
  -5  13   2        0.00        1.32      0.89 o 
  -4  13   2       29.95       33.03      1.52 o 
  -3  13   2       35.56       34.95      1.51 o 
  -2  13   2       25.69       23.63      1.41 o 
  -1  13   2     1253.93     1190.64     18.14 o 
   0  13   2      738.70      715.49     11.60 o 
   1  13   2      159.18      160.86      3.27 o 
   2  13   2      100.62       96.37      3.58 o 
   3  13   2      118.62      127.18      2.50 o 
   4  13   2      188.58      210.88      4.11 o 
   5  13   2      164.06      151.65      3.45 o 
   6  13   2       44.92       44.92      4.96 o 
   7  13   2      121.57      115.08      4.53 o 
   8  13   2      100.73       94.79      4.28 o 
   9  13   2        0.14       -1.54      1.54 o 
  -6  14   2        5.49        6.06      2.87 o 
  -5  14   2      374.98      383.84      7.08 o 
  -4  14   2      100.49      105.99      2.84 o 
  -3  14   2       23.68       27.72      1.45 o 
  -2  14   2      295.93      278.06      9.01 o 
  -1  14   2       22.26       25.28      1.67 o 
   0  14   2      247.72      265.94      5.54 o 
   1  14   2      668.65      666.59      9.43 o 
   2  14   2      269.18      272.03      4.72 o 
   3  14   2      420.86      424.51      7.81 o 
   4  14   2       21.14       16.70      1.38 o 
   5  14   2       58.11       62.79      2.27 o 
   6  14   2       91.33       74.14      3.02 o 
   7  14   2      183.25      178.55      6.31 o 
   8  14   2        5.27        7.13      1.67 o 
  -5  15   2        5.39        1.03      1.13 o 
  -4  15   2        0.22        0.93      1.05 o 
  -3  15   2        7.15        6.41      1.00 o 
  -2  15   2       24.86       30.23      1.67 o 
  -1  15   2        1.96        0.42      0.94 o 
   0  15   2      104.78      100.84      3.12 o 
   1  15   2      535.13      515.76      9.12 o 
   2  15   2       94.95      100.91      2.65 o 
   3  15   2        4.91        2.02      1.09 o 
   4  15   2       29.72       30.42      1.96 o 
   5  15   2      239.25      229.79      4.73 o 
   6  15   2      325.08      333.11      7.26 o 
   7  15   2        0.44       -0.77      1.21 o 
   8  15   2        0.71       -0.79      1.39 o 
  -4  16   2       41.10       52.22      2.95 o 
  -3  16   2      109.09      107.61      3.10 o 
  -2  16   2       12.43       12.30      1.40 o 
  -1  16   2        9.40       11.10      1.40 o 
   0  16   2       53.32       56.82      2.52 o 
   1  16   2       69.92       73.76      2.73 o 
   2  16   2       88.28       90.26      3.90 o 
   3  16   2       63.68       65.05      2.97 o 
   4  16   2       72.84       76.04      2.97 o 
   5  16   2      410.98      420.91     10.80 o 
   6  16   2      256.79      248.26     16.49 o 
   7  16   2       45.14       44.75      2.78 o 
  -3  17   2       77.00       78.90      2.84 o 
  -2  17   2       85.98       90.96      2.91 o 
  -1  17   2        0.80        1.48      1.16 o 
   0  17   2        5.78        3.55      1.27 o 
   1  17   2       51.31       52.38      2.56 o 
   2  17   2       51.65       52.97      7.44 o 
   3  17   2       82.99       95.69      3.37 o 
   4  17   2      107.19      105.96      4.05 o 
   5  17   2       74.76       82.77      4.23 o 
   6  17   2        0.74        3.66      1.89 o 
  -2  18   2       69.13       73.01      2.79 o 
  -1  18   2       27.63       25.23      2.01 o 
   0  18   2       21.83       25.08      2.37 o 
   1  18   2       29.56       20.43      3.21 o 
   2  18   2        6.01        6.71      2.33 o 
   3  18   2      105.32      113.10      4.75 o 
   4  18   2       56.94       61.93      5.31 o 
   5  18   2        0.03       -0.34      1.67 o 
   1  19   2        8.65        7.59      2.63 o 
   2  19   2      173.77      190.00      9.05 o 
   3  19   2      216.03      252.75     10.80 o 
  -4 -17   3        6.44        3.50      2.63 o 
  -3 -17   3      808.04      916.73     25.98 o 
  -2 -17   3       44.34       44.95      4.38 o 
  -1 -17   3      119.36      136.59      7.00 o 
   0 -17   3       16.59       18.15      1.84 o 
  -5 -16   3        0.03        1.69      1.54 o 
  -4 -16   3        1.50        0.88      2.04 o 
  -3 -16   3      125.25      131.55      4.85 o 
  -2 -16   3      437.51      453.02     10.82 o 
  -1 -16   3       53.53       66.39      3.79 o 
   0 -16   3      300.16      292.47      6.45 o 
   1 -16   3      180.12      167.20      6.20 o 
   2 -16   3        2.62        0.10      1.18 o 
  -6 -15   3        0.92        3.40      1.33 o 
  -5 -15   3        0.53        1.85      1.18 o 
  -4 -15   3      168.32      155.50      5.26 o 
  -3 -15   3        0.11        3.50      1.44 o 
  -2 -15   3      221.53      221.49      5.22 o 
  -1 -15   3        7.20        4.37      1.23 o 
   0 -15   3       49.20       54.70      2.78 o 
   1 -15   3        0.64       -0.88      0.88 o 
   2 -15   3        0.44        0.58      1.11 o 
  -7 -14   3        3.83        5.58      1.45 o 
  -6 -14   3        0.43        0.41      1.95 o 
  -5 -14   3       53.90       55.30      2.73 o 
  -4 -14   3       54.59       56.22      2.56 o 
  -3 -14   3       16.42       17.43      1.84 o 
  -2 -14   3       16.21       16.70      1.60 o 
  -1 -14   3      167.13      169.42      4.21 o 
   0 -14   3       49.03       42.92      1.95 o 
   1 -14   3      661.96      668.16      9.97 o 
   2 -14   3      607.28      609.57      9.39 o 
   3 -14   3       97.08      103.54      3.48 o 
   4 -14   3        2.30        3.82      1.33 o 
  -8 -13   3       14.92       17.12      5.40 o 
  -7 -13   3       57.76       60.30      2.91 o 
  -6 -13   3       12.18       10.16      1.71 o 
  -5 -13   3        4.48        2.98      1.11 o 
  -4 -13   3      146.45      149.80      4.17 o 
  -3 -13   3        2.68        2.21      0.86 o 
  -2 -13   3      140.43      144.84      2.88 o 
  -1 -13   3        0.13       -0.59      0.59 o 
   0 -13   3       52.91       40.12      1.96 o 
   1 -13   3        6.55        4.62      1.01 o 
   2 -13   3        9.92        9.25      1.10 o 
   3 -13   3        0.48       -0.13      0.80 o 
   4 -13   3       90.99       80.14      3.19 o 
   5 -13   3       14.04       14.56      2.16 o 
  -8 -12   3       50.33       60.35      2.95 o 
  -7 -12   3      440.42      416.58     16.60 o 
  -6 -12   3        0.58        0.51      1.11 o 
  -5 -12   3      101.78       94.56      3.26 o 
  -4 -12   3       11.67       11.52      1.36 o 
  -3 -12   3      388.82      396.27      5.80 o 
  -2 -12   3       73.96       70.03      1.72 o 
  -1 -12   3        0.15        0.43      0.57 o 
   0 -12   3      136.49      129.90      2.57 o 
   1 -12   3       86.22       71.33      2.07 o 
   2 -12   3      532.08      496.50      7.06 o 
   3 -12   3      331.17      313.27      5.13 o 
   4 -12   3        8.69       16.43      1.29 o 
   5 -12   3        0.01       -0.73      1.24 o 
   6 -12   3        0.49        0.76      1.46 o 
  -9 -11   3      178.35      201.67      5.20 o 
  -8 -11   3       78.03       76.70      2.76 o 
  -7 -11   3       66.88       71.73      2.95 o 
  -6 -11   3        0.05        1.70      0.98 o 
  -5 -11   3      411.82      394.53      7.77 o 
  -4 -11   3       49.71       47.56      2.07 o 
  -3 -11   3      711.82      700.33      9.04 o 
  -2 -11   3      619.33      604.95      7.12 o 
  -1 -11   3      784.20      752.11      8.55 o 
   0 -11   3      142.79      152.78      5.33 o 
   1 -11   3        7.23        8.48      1.11 o 
   2 -11   3       52.26       45.88      1.70 o 
   3 -11   3     2074.95     1842.66     23.02 o 
   4 -11   3       60.26       58.71      1.99 o 
   5 -11   3       35.34       31.91      1.84 o 
   6 -11   3        5.95        3.62      1.54 o 
   7 -11   3        8.29       10.00      2.06 o 
  -9 -10   3        3.00        4.28      1.29 o 
  -8 -10   3      165.56      167.69      5.43 o 
  -7 -10   3      144.79      139.50      3.47 o 
  -6 -10   3      433.55      410.27     11.08 o 
  -5 -10   3      159.85      142.77      3.31 o 
  -4 -10   3        8.76        8.68      0.87 o 
  -3 -10   3       83.60       81.27      1.68 o 
  -2 -10   3      129.30      133.57      2.28 o 
  -1 -10   3      302.08      308.99      4.10 o 
   0 -10   3     1103.23     1160.22     12.42 o 
   1 -10   3     1181.24     1177.91     11.65 o 
   2 -10   3      160.20      162.21      3.11 o 
   3 -10   3      170.66      156.42      4.26 o 
   4 -10   3      147.89      124.79      2.53 o 
   5 -10   3       85.64       83.15      3.54 o 
   6 -10   3       90.95       89.51      2.94 o 
   7 -10   3      123.15      125.14      8.61 o 
 -10  -9   3        0.76        4.96      2.33 o 
  -9  -9   3        1.71        4.60      1.60 o 
  -8  -9   3        2.94        3.11      1.04 o 
  -7  -9   3       63.32       59.95      2.17 o 
  -6  -9   3      243.29      234.03      5.06 o 
  -5  -9   3       49.17       51.18      2.06 o 
  -4  -9   3        2.58        2.20      0.68 o 
  -3  -9   3     1253.26     1302.15     12.59 o 
  -2  -9   3       52.83       55.29      1.48 o 
  -1  -9   3      112.02      141.83      2.30 o 
   0  -9   3      486.53      465.15      5.61 o 
   1  -9   3      105.82      103.82      1.79 o 
   2  -9   3     2201.97     2088.32     23.34 o 
   3  -9   3      127.83      237.99      7.96 o 
   4  -9   3       75.34       74.43      2.87 o 
   5  -9   3      398.30      371.11      9.06 o 
   6  -9   3       14.12        8.76      1.23 o 
   7  -9   3      137.67      123.84     11.67 o 
   8  -9   3        9.58        9.28      1.95 o 
 -10  -8   3       84.94       92.05      4.33 o 
  -9  -8   3       20.28       19.33      1.87 o 
  -8  -8   3      176.28      179.13      4.03 o 
  -7  -8   3        0.21       -0.09      0.73 o 
  -6  -8   3       11.50       10.79      1.10 o 
  -5  -8   3      366.69      369.37      5.37 o 
  -4  -8   3      132.28      127.00      2.19 o 
  -3  -8   3      720.73      684.89      6.95 o 
  -2  -8   3       11.49        6.80      0.56 o 
  -1  -8   3      402.94      449.28      5.32 o 
   0  -8   3       19.56       16.33      0.74 o 
   1  -8   3       25.20       22.43      0.92 o 
   2  -8   3       79.04       80.76      1.77 o 
   3  -8   3        4.58        3.04      0.67 o 
   4  -8   3        0.42       -0.21      0.56 o 
   5  -8   3      787.50      757.16     11.07 o 
   6  -8   3        1.41       -0.56      0.83 o 
   7  -8   3        4.98        5.76      1.15 o 
   8  -8   3       26.92       35.13      2.78 o 
 -10  -7   3       59.40       60.05      7.30 o 
  -9  -7   3       41.55       39.75      4.34 o 
  -8  -7   3       56.40       56.75      2.18 o 
  -7  -7   3       87.85       85.50      2.53 o 
  -6  -7   3     2626.09     2523.43     32.23 o 
  -5  -7   3        2.25        1.21      0.51 o 
  -4  -7   3      200.26      211.78      2.99 o 
  -3  -7   3      129.93      139.46      1.77 o 
  -2  -7   3       20.78       29.19      1.00 o 
  -1  -7   3     1164.83     1261.26     12.29 o 
   0  -7   3      506.60      532.96      6.03 o 
   1  -7   3      297.37      291.17      3.70 o 
   2  -7   3      481.81      471.27      5.53 o 
   3  -7   3       79.42       69.66      1.54 o 
   4  -7   3        0.93        2.75      0.63 o 
   5  -7   3       18.17       18.37      1.30 o 
   6  -7   3        5.53       10.44      1.15 o 
   7  -7   3       79.52       67.30      2.46 o 
   8  -7   3       61.01       71.24      2.76 o 
 -10  -6   3      201.56      206.68      5.09 o 
  -9  -6   3       45.29       41.60      1.97 o 
  -8  -6   3       73.73       68.11      2.24 o 
  -7  -6   3       77.86       81.55      2.42 o 
  -6  -6   3      943.80      925.29     11.41 o 
  -5  -6   3      109.24      103.06      1.85 o 
  -4  -6   3        0.62        0.51      0.28 o 
  -3  -6   3       32.09       35.65      0.67 o 
  -2  -6   3       95.26      119.05      1.57 o 
  -1  -6   3      233.49      247.81      2.94 o 
   0  -6   3     4426.04     4453.03     44.57 o 
   1  -6   3     1164.03     1037.99     10.83 o 
   2  -6   3      552.06      601.05      6.71 o 
   3  -6   3        0.05        5.93      0.67 o 
   4  -6   3       42.26       46.76      1.45 o 
   5  -6   3        6.02        7.87      0.84 o 
   6  -6   3       39.26       47.90      2.74 o 
   7  -6   3      297.16      295.05      5.98 o 
   8  -6   3      234.00      251.77      6.61 o 
   9  -6   3        7.92        6.05      2.04 o 
 -10  -5   3       68.48       75.78      3.00 o 
  -9  -5   3       21.12       18.98      1.51 o 
  -8  -5   3       46.68       45.74      1.94 o 
  -7  -5   3      299.04      296.30      5.18 o 
  -6  -5   3       73.87       77.91      1.95 o 
  -5  -5   3      108.44      109.84      2.01 o 
  -4  -5   3      261.67      248.81      3.38 o 
  -3  -5   3      703.09      702.39      7.57 o 
  -2  -5   3       36.76       38.58      0.72 o 
  -1  -5   3      664.26      662.60      6.60 o 
   0  -5   3      359.51      375.29      4.35 o 
   1  -5   3    11518.17    11584.62    113.34 o 
   2  -5   3       62.31       56.39      1.22 o 
   3  -5   3      889.71      922.43      9.65 o 
   4  -5   3       26.43       27.55      1.19 o 
   5  -5   3        8.90        5.88      0.78 o 
   6  -5   3       45.57       44.47      2.07 o 
   7  -5   3        3.39        1.82      0.88 o 
   8  -5   3       19.48       20.48      1.56 o 
   9  -5   3       79.11       78.68      3.37 o 
 -10  -4   3        8.28        9.43      1.36 o 
  -9  -4   3        5.33        6.55      1.16 o 
  -8  -4   3      154.23      150.79      3.73 o 
  -7  -4   3        0.01       -0.77      0.77 o 
  -6  -4   3        1.37        0.41      0.61 o 
  -5  -4   3        5.43        9.44      0.58 o 
  -4  -4   3       23.27       26.61      0.83 o 
  -3  -4   3     1685.26     1806.54     15.02 o 
  -2  -4   3      248.46      251.72      2.42 o 
  -1  -4   3     1213.26     1231.94     11.00 o 
   0  -4   3      143.08      153.54      2.05 o 
   1  -4   3      878.25      848.95      9.53 o 
   2  -4   3      119.74      133.14      2.06 o 
   3  -4   3     2387.66     2585.44     30.92 o 
   4  -4   3      201.16      203.05      2.95 o 
   5  -4   3     1325.10     1319.09     14.97 o 
   6  -4   3      263.46      248.96      7.15 o 
   7  -4   3        1.46        1.92      0.94 o 
   8  -4   3       23.30       21.21      1.74 o 
   9  -4   3        9.82       14.47      1.42 o 
 -10  -3   3       11.65        7.96      1.44 o 
  -9  -3   3      171.69      185.50      4.41 o 
  -8  -3   3        4.81        3.42      0.98 o 
  -7  -3   3       59.69       58.49      2.18 o 
  -6  -3   3      204.54      339.33     15.21 o 
  -5  -3   3        9.61        9.06      0.36 o 
  -4  -3   3      829.79      914.78      9.21 o 
  -3  -3   3       11.63       14.41      0.36 o 
  -2  -3   3      572.54      598.15      8.16 o 
  -1  -3   3     2225.03     2257.31     18.40 o 
   0  -3   3      755.83      796.83      7.69 o 
   1  -3   3     3853.94     3762.16     39.78 o 
   2  -3   3      559.97      529.82      6.19 o 
   3  -3   3      238.90      271.39      4.03 o 
   4  -3   3       31.62       35.70      1.22 o 
   5  -3   3      424.13      423.64      5.39 o 
   6  -3   3       23.32       23.65      1.51 o 
   7  -3   3        1.12        1.15      0.94 o 
   8  -3   3       55.90       59.84      3.78 o 
   9  -3   3        0.12        1.17      1.18 o 
 -10  -2   3       92.19       85.87      3.08 o 
  -9  -2   3      175.85      168.57      4.09 o 
  -8  -2   3      313.51      307.65      5.93 o 
  -7  -2   3     2060.32     2086.81     29.95 o 
  -6  -2   3      356.08      374.00      4.77 o 
  -5  -2   3       69.56       75.77      1.12 o 
  -4  -2   3        7.34       11.76      0.32 o 
  -3  -2   3      788.54      857.85     10.28 o 
  -2  -2   3     4261.84     4296.74     40.20 o 
  -1  -2   3    27384.35    23368.19    423.29 o 
   0  -2   3     7062.03     7033.39     56.64 o 
   1  -2   3     6324.59     6084.41     59.56 o 
   2  -2   3     3322.92     3268.26     35.09 o 
   3  -2   3      123.92      147.98      2.14 o 
   4  -2   3       62.25       72.27      1.65 o 
   5  -2   3      196.98      201.51      2.99 o 
   6  -2   3      469.52      460.25      5.89 o 
   7  -2   3      116.04      118.48      5.50 o 
   8  -2   3      110.59      110.64      3.35 o 
   9  -2   3      323.28      328.61     10.46 o 
  10  -2   3       26.16       22.76      3.79 o 
 -10  -1   3       60.58       62.44      3.50 o 
  -9  -1   3       35.41       38.04      2.02 o 
  -8  -1   3       23.13       20.33      1.45 o 
  -7  -1   3      113.35      114.55      3.02 o 
  -6  -1   3       91.99       89.96      1.48 o 
  -5  -1   3     1254.23     1255.11     11.13 o 
  -4  -1   3     1811.16     1856.51     16.14 o 
  -3  -1   3        1.87        2.12      0.46 o 
  -2  -1   3    12234.40    11817.12    214.24 o 
  -1  -1   3     9389.08     8948.41    189.14 o 
   0  -1   3     1799.11     1826.87     17.01 o 
   1  -1   3     5405.09     5399.28     52.82 o 
   2  -1   3     2532.91     2638.98     31.70 o 
   3  -1   3     2356.24     2328.96     25.20 o 
   4  -1   3     1136.22     1206.72     13.44 o 
   5  -1   3       77.26       95.93      1.80 o 
   6  -1   3       33.89       31.58      1.12 o 
   7  -1   3      372.55      381.81      5.91 o 
   8  -1   3      163.57      159.54      6.70 o 
   9  -1   3       21.28       21.21      1.76 o 
  10  -1   3       18.12        9.63      2.92 o 
 -10   0   3       32.92       33.54      2.57 o 
  -9   0   3       36.60       46.59      2.78 o 
  -8   0   3       72.95       84.50      2.64 o 
  -7   0   3        5.36        3.42      0.73 o 
  -6   0   3      187.61      217.04      3.95 o 
  -5   0   3        0.80       -0.07      0.32 o 
  -4   0   3        0.37        0.36      0.21 o 
  -3   0   3      523.54      547.02      5.07 o 
  -2   0   3     1217.52     1254.56     11.89 o 
  -1   0   3      281.68      282.00      2.92 o 
   0   0   3    20209.05    16352.86    249.80 o 
   1   0   3    10371.27     9935.30    176.01 o 
   2   0   3     1538.88     1563.86     15.47 o 
   3   0   3      305.90      321.21      6.23 o 
   4   0   3      799.83      790.45      9.04 o 
   5   0   3        3.73        0.59      0.40 o 
   6   0   3        2.00        9.83      1.11 o 
   7   0   3      272.71      260.83      4.43 o 
   8   0   3      313.87      305.25      5.14 o 
   9   0   3      188.26      177.77      5.65 o 
  10   0   3       47.06       48.16      4.67 o 
 -10   1   3       94.51       98.50      4.13 o 
  -9   1   3        9.13        8.40      1.65 o 
  -8   1   3      213.49      202.59      4.37 o 
  -7   1   3      199.30      206.31      3.18 o 
  -6   1   3       57.33       71.76      1.50 o 
  -5   1   3      341.00      296.14      3.07 o 
  -4   1   3      136.86      137.86      1.63 o 
  -3   1   3      596.15      587.24      5.33 o 
  -2   1   3      483.40      459.04      4.21 o 
  -1   1   3       27.61       14.26      0.28 o 
   0   1   3       40.05       52.32      0.79 o 
   1   1   3      338.51      325.77      3.46 o 
   2   1   3      823.44      865.27      8.77 o 
   3   1   3     1070.38     1019.13     10.26 o 
   4   1   3      457.47      494.14      5.88 o 
   5   1   3       45.61       48.02      1.25 o 
   6   1   3       24.14       22.00      0.95 o 
   7   1   3      330.91      339.61      4.70 o 
   8   1   3      872.39      887.18     10.67 o 
   9   1   3       65.62       65.24      3.51 o 
  10   1   3      176.96      166.94      7.88 o 
 -10   2   3       59.91       70.29      3.61 o 
  -9   2   3        0.22       -0.07      1.33 o 
  -8   2   3      150.28      136.54      3.41 o 
  -7   2   3        1.25        2.51      0.58 o 
  -6   2   3      821.17      839.69      9.02 o 
  -5   2   3      839.84      814.92      8.60 o 
  -4   2   3      896.03     1004.33      9.01 o 
  -3   2   3     1208.51     1138.02     10.03 o 
  -2   2   3      441.54      448.25      4.12 o 
  -1   2   3        4.09        4.83      0.50 o 
   0   2   3       58.73       68.49      1.00 o 
   1   2   3    27489.36    21705.19    245.73 o 
   2   2   3       12.96       18.95      1.19 o 
   3   2   3     3094.57     3213.27     31.24 o 
   4   2   3     2058.69     2224.39     21.86 o 
   5   2   3      130.25      143.40      2.08 o 
   6   2   3       81.51       69.98      1.87 o 
   7   2   3      248.69      247.94      3.68 o 
   8   2   3       76.73       81.23      2.92 o 
   9   2   3      204.18      203.67      5.78 o 
  10   2   3       94.07      100.11      5.84 o 
 -10   3   3      186.42      182.91      5.78 o 
  -9   3   3       16.38       24.34      2.16 o 
  -8   3   3      336.32      332.77      6.28 o 
  -7   3   3      128.58      128.38      3.00 o 
  -6   3   3       82.55      100.88      1.80 o 
  -5   3   3      741.92      772.82      8.29 o 
  -4   3   3       46.42       56.38      0.98 o 
  -3   3   3      218.72      247.20      2.54 o 
  -2   3   3      583.23      600.78      5.55 o 
  -1   3   3      633.38      644.91      6.28 o 
   0   3   3     1158.64     1208.93     12.07 o 
   1   3   3     1826.02     1821.32     19.71 o 
   2   3   3     1085.29     1077.32     11.88 o 
   3   3   3      850.87      893.47     10.56 o 
   4   3   3       73.38       74.76      1.63 o 
   5   3   3     1006.68      916.89      9.47 o 
   6   3   3       30.82       60.71      4.38 o 
   7   3   3      320.42      339.96      4.51 o 
   8   3   3     1452.12     1411.00     21.36 o 
   9   3   3      117.44      120.85      7.44 o 
  10   3   3      151.87      154.52      5.26 o 
 -10   4   3       60.80       64.21      4.96 o 
  -9   4   3      269.36      301.25      7.63 o 
  -8   4   3      165.50      180.32      7.65 o 
  -7   4   3        1.00        0.82      0.62 o 
  -6   4   3      318.06      318.79      4.48 o 
  -5   4   3      554.32      552.40      6.16 o 
  -4   4   3      396.49      385.14      4.49 o 
  -3   4   3       13.94        8.59      0.37 o 
  -2   4   3     2370.87     2374.02     23.52 o 
  -1   4   3       21.00       22.77      0.56 o 
   0   4   3     1105.49     1027.14     11.52 o 
   1   4   3      191.97      229.01      2.86 o 
   2   4   3     7349.74     7171.43    116.98 o 
   3   4   3     4067.25     4297.54     51.47 o 
   4   4   3     1505.77     1751.54     19.15 o 
   5   4   3     1456.95     1442.90     14.48 o 
   6   4   3      950.53      941.04      9.84 o 
   7   4   3      344.35      337.71      5.38 o 
   8   4   3       58.83       60.15      2.36 o 
   9   4   3       63.60       62.36      3.28 o 
  10   4   3      193.08      193.58      5.97 o 
  11   4   3       58.73       46.99      4.67 o 
 -10   5   3       66.73       71.51      5.25 o 
  -9   5   3        1.46        0.11      1.09 o 
  -8   5   3      590.37      595.10      9.99 o 
  -7   5   3      152.84      148.42      2.84 o 
  -6   5   3      237.25      234.91      3.67 o 
  -5   5   3       73.43       63.01      1.58 o 
  -4   5   3      557.55      512.71      5.71 o 
  -3   5   3       26.90       42.54      0.88 o 
  -2   5   3      916.45      964.63      9.87 o 
  -1   5   3      275.05      277.77      3.44 o 
   0   5   3      802.64      782.68      9.76 o 
   1   5   3     2905.06     2713.14     32.43 o 
   2   5   3     1186.43     1165.48     14.30 o 
   3   5   3       16.67       23.05      0.86 o 
   4   5   3        4.15        4.73      0.56 o 
   5   5   3        0.27        0.96      0.61 o 
   6   5   3      368.45      354.35      4.69 o 
   7   5   3       93.63      102.97      2.45 o 
   8   5   3       15.99       12.08      1.13 o 
   9   5   3      588.19      549.79     16.34 o 
  10   5   3       17.00       17.22      2.31 o 
  -9   6   3       13.93       23.67      1.90 o 
  -8   6   3       37.08       42.72      2.13 o 
  -7   6   3      119.52      119.16      2.61 o 
  -6   6   3        0.41        2.26      0.67 o 
  -5   6   3       30.23       37.99      1.35 o 
  -4   6   3     1332.80     1298.06     13.41 o 
  -3   6   3       13.69       26.63      2.08 o 
  -2   6   3      107.74      120.07      1.74 o 
  -1   6   3      297.88      310.82      4.25 o 
   0   6   3      513.81      475.27      6.22 o 
   1   6   3     1091.92     1058.66     13.07 o 
   2   6   3     1252.81     1226.42     15.07 o 
   3   6   3       57.41       61.11      1.39 o 
   4   6   3      278.27      329.68      4.68 o 
   5   6   3     1020.53     1147.06     12.93 o 
   6   6   3      345.54      386.40      5.83 o 
   7   6   3      304.03      296.53      4.91 o 
   8   6   3      193.22      193.20      4.04 o 
   9   6   3      120.50      109.16      7.00 o 
  10   6   3       12.00        9.99      2.16 o 
  -9   7   3      373.95      414.51      7.97 o 
  -8   7   3        1.10        1.27      0.98 o 
  -7   7   3     1540.06     1471.85     17.32 o 
  -6   7   3       15.75       10.42      0.91 o 
  -5   7   3      269.29      264.84      4.09 o 
  -4   7   3      195.35      198.30      2.87 o 
  -3   7   3      943.44      963.88     13.07 o 
  -2   7   3      268.57      269.95      3.65 o 
  -1   7   3       78.71       76.58      1.54 o 
   0   7   3      406.25      442.13      5.93 o 
   1   7   3        0.18        0.63      0.55 o 
   2   7   3      580.93      592.41      7.71 o 
   3   7   3       23.13       40.52      1.19 o 
   4   7   3     1352.41     1519.70     18.73 o 
   5   7   3       14.65       11.57      0.80 o 
   6   7   3      111.18      117.71      3.01 o 
   7   7   3      519.51      484.21      7.21 o 
   8   7   3      342.32      302.42      5.88 o 
   9   7   3       13.24       14.36      1.53 o 
  10   7   3       59.93       72.35      3.93 o 
  -9   8   3       27.38       24.25      2.37 o 
  -8   8   3      186.31      181.04      4.31 o 
  -7   8   3      266.11      275.06      4.54 o 
  -6   8   3      406.92      386.13      5.65 o 
  -5   8   3      127.72      128.37      2.36 o 
  -4   8   3      457.71      457.47      5.94 o 
  -3   8   3       87.69       95.08      1.92 o 
  -2   8   3      422.72      421.01      6.01 o 
  -1   8   3     2371.83     2679.40     32.33 o 
   0   8   3      499.36      543.79      6.51 o 
   1   8   3     4290.62     4544.83     54.28 o 
   2   8   3     1596.16     1621.75     19.87 o 
   3   8   3      923.14      982.31     12.44 o 
   4   8   3      306.98      299.68      4.39 o 
   5   8   3       42.88       41.18      1.74 o 
   6   8   3       17.52       15.58      2.23 o 
   7   8   3      239.79      266.49      5.44 o 
   8   8   3        1.13       -0.07      2.19 o 
   9   8   3        2.86        2.10      1.75 o 
  10   8   3       40.29       34.22      2.92 o 
  -8   9   3      170.46      178.69      4.04 o 
  -7   9   3        5.95        6.01      1.09 o 
  -6   9   3        8.13       10.50      1.00 o 
  -5   9   3     1120.31     1060.79     12.53 o 
  -4   9   3        9.02       10.08      0.87 o 
  -3   9   3      553.93      608.15      9.93 o 
  -2   9   3      960.50      936.92     12.19 o 
  -1   9   3        0.46        0.10      0.63 o 
   0   9   3       52.78       46.88      1.24 o 
   1   9   3      267.84      278.88      4.22 o 
   2   9   3      607.72      652.75      8.62 o 
   3   9   3       61.29       82.44      3.96 o 
   4   9   3      284.36      250.21      3.89 o 
   5   9   3      356.99      347.57      6.28 o 
   6   9   3      114.88      107.99      3.01 o 
   7   9   3      602.43      544.23      9.31 o 
   8   9   3       10.84       10.18      2.19 o 
   9   9   3       12.42       22.15      2.31 o 
  10   9   3      188.62      182.17      8.17 o 
  -8  10   3       30.61       41.43      2.36 o 
  -7  10   3       13.21       12.00      1.35 o 
  -6  10   3       16.23       17.41      1.42 o 
  -5  10   3       16.61       19.61      1.20 o 
  -4  10   3      117.68      114.63      2.60 o 
  -3  10   3      597.60      563.73      8.71 o 
  -2  10   3      739.88      682.38      9.35 o 
  -1  10   3        9.97        8.89      0.76 o 
   0  10   3       31.97       37.36      1.04 o 
   1  10   3      762.54      800.98      9.55 o 
   2  10   3       71.47       71.14      2.19 o 
   3  10   3      215.41      227.61      3.68 o 
   4  10   3       54.45       55.23      1.54 o 
   5  10   3      168.31      169.38      3.81 o 
   6  10   3       35.40       30.21      3.27 o 
   7  10   3        8.25        7.07      1.19 o 
   8  10   3       96.97       90.40      8.46 o 
   9  10   3        0.08       -1.31      1.31 o 
  10  10   3       21.73       17.97      2.31 o 
  -8  11   3       21.04       29.04      2.68 o 
  -7  11   3        3.04        2.90      1.08 o 
  -6  11   3      328.98      319.70      7.38 o 
  -5  11   3       31.02       31.69      1.51 o 
  -4  11   3      612.41      569.87      7.48 o 
  -3  11   3       56.44       55.22      1.75 o 
  -2  11   3       59.62       56.30      1.64 o 
  -1  11   3       83.75       84.56      2.46 o 
   0  11   3      153.17      155.29      2.67 o 
   1  11   3        9.44       10.79      1.02 o 
   2  11   3      113.74      135.78      2.44 o 
   3  11   3      349.33      354.04      6.13 o 
   4  11   3      963.30      936.58     14.59 o 
   5  11   3       79.85       75.39      2.50 o 
   6  11   3      180.13      165.37      6.30 o 
   7  11   3      384.41      356.18      8.55 o 
   8  11   3      283.80      283.10      7.40 o 
   9  11   3       73.46       65.67      3.57 o 
  10  11   3       11.25       11.84      2.31 o 
  -7  12   3        8.29        6.67      1.52 o 
  -6  12   3       61.68       57.67      2.32 o 
  -5  12   3       30.42       29.75      1.50 o 
  -4  12   3        4.78        5.00      0.84 o 
  -3  12   3       43.27       52.62      1.77 o 
  -2  12   3      262.23      234.89      3.77 o 
  -1  12   3      122.61      115.23      3.09 o 
   0  12   3       32.03       43.49      2.99 o 
   1  12   3       48.74       53.12      2.89 o 
   2  12   3       57.83       49.92      1.50 o 
   3  12   3      110.54      129.23      5.77 o 
   4  12   3       46.34       54.44      2.24 o 
   5  12   3      166.87      147.81      3.75 o 
   6  12   3      306.92      270.38      5.67 o 
   7  12   3        0.26        2.04      1.46 o 
   8  12   3       11.29       11.87      1.94 o 
   9  12   3       33.43       28.79      2.80 o 
  -6  13   3       28.14       31.72      5.69 o 
  -5  13   3       26.77       27.90      1.50 o 
  -4  13   3      561.25      517.81      7.19 o 
  -3  13   3       85.59       98.68      2.89 o 
  -2  13   3      355.40      319.36      4.85 o 
  -1  13   3     1381.16     1259.28     18.99 o 
   0  13   3      297.02      258.07      5.20 o 
   1  13   3       34.31       31.65      2.02 o 
   2  13   3      171.72      167.64      2.97 o 
   3  13   3       48.38       44.56      1.50 o 
   4  13   3      317.26      324.82      7.84 o 
   5  13   3      213.04      202.66      4.65 o 
   6  13   3        2.84        0.65      1.01 o 
   7  13   3      312.08      290.92      7.72 o 
   8  13   3      134.22      125.96      4.90 o 
   9  13   3        2.31        1.15      1.76 o 
  -6  14   3        8.46        5.61      1.53 o 
  -5  14   3       55.70       58.89      2.30 o 
  -4  14   3       12.67        8.20      1.07 o 
  -3  14   3       78.74       71.16      2.14 o 
  -2  14   3       29.57       22.89      1.30 o 
  -1  14   3        1.53        2.01      0.94 o 
   0  14   3      739.78      728.60     11.87 o 
   1  14   3      481.11      482.02      7.33 o 
   2  14   3      358.88      355.85      8.64 o 
   3  14   3      508.09      489.85      8.70 o 
   4  14   3      553.79      560.69      8.66 o 
   5  14   3      137.68      126.51      3.27 o 
   6  14   3        0.00        0.56      1.03 o 
   7  14   3      398.84      385.65     21.74 o 
   8  14   3      163.28      183.56      6.18 o 
   9  14   3       44.70       44.65      4.38 o 
  -5  15   3        3.03        4.52      1.24 o 
  -4  15   3       17.41       19.06      1.56 o 
  -3  15   3      194.64      199.47      4.36 o 
  -2  15   3        4.96        3.34      1.01 o 
  -1  15   3       26.87       23.10      2.74 o 
   0  15   3       99.67       93.54      3.07 o 
   1  15   3      231.93      239.92      5.20 o 
   2  15   3       33.71       32.63      1.90 o 
   3  15   3       91.14       97.97      3.32 o 
   4  15   3       29.30       24.58      1.84 o 
   5  15   3      370.36      368.83      6.47 o 
   6  15   3      112.73      105.29      5.04 o 
   7  15   3      114.57      120.01      4.48 o 
   8  15   3       49.96       51.81      2.91 o 
  -4  16   3      234.22      266.48      7.04 o 
  -3  16   3       25.03       23.38      1.64 o 
  -2  16   3       23.81       22.10      1.45 o 
  -1  16   3       14.29       15.24      2.35 o 
   0  16   3        0.52       -0.20      0.94 o 
   1  16   3       15.39       14.69      1.50 o 
   2  16   3      183.14      188.59      3.92 o 
   3  16   3        0.28       -0.14      1.08 o 
   4  16   3      272.02      276.34      6.12 o 
   5  16   3       56.31       58.06      2.69 o 
   6  16   3      321.83      312.54      8.36 o 
   7  16   3        3.98        2.68      1.47 o 
  -3  17   3       59.51       65.14      2.65 o 
  -2  17   3       41.28       38.75      2.00 o 
  -1  17   3      105.19      104.98      4.13 o 
   0  17   3       12.64       14.26      1.50 o 
   1  17   3      363.48      354.39      7.21 o 
   2  17   3       32.21       32.31      3.36 o 
   3  17   3       56.58       51.92      2.58 o 
   4  17   3      328.47      364.88      7.47 o 
   5  17   3       42.72       41.60      2.47 o 
   6  17   3      114.13      121.63      5.03 o 
   7  17   3      205.89      247.50     10.51 o 
  -2  18   3       10.27        6.18      1.24 o 
  -1  18   3       89.55      102.08      3.59 o 
   0  18   3       48.90       53.68      3.08 o 
   1  18   3        0.03       -0.93      1.12 o 
   2  18   3       12.06       11.38      2.63 o 
   3  18   3        3.88        2.96      1.61 o 
   4  18   3      125.97      133.57      4.21 o 
   5  18   3       10.01        7.34      2.10 o 
   0  19   3       12.35       15.85      2.06 o 
   1  19   3        0.16        2.33      2.04 o 
   2  19   3        5.80        1.46      2.04 o 
   3  19   3        9.76        7.88      2.92 o 
   4  19   3        0.85       -0.88      2.33 o 
  -5 -16   4        5.02        2.63      2.04 o 
  -4 -16   4        7.85       13.19      2.06 o 
  -3 -16   4      201.77      227.16      6.70 o 
  -2 -16   4        1.89        1.75      2.04 o 
  -1 -16   4       56.21       59.80      2.80 o 
   0 -16   4        0.24        0.88      1.18 o 
   1 -16   4      157.55      166.07      5.64 o 
  -6 -15   4        0.00        1.96      1.67 o 
  -5 -15   4        0.02        0.28      2.20 o 
  -4 -15   4        7.18       10.59      2.63 o 
  -3 -15   4        0.88        4.52      1.44 o 
  -2 -15   4      108.41      113.26      3.54 o 
  -1 -15   4      220.70      235.56      8.03 o 
   0 -15   4      290.73      295.96      5.64 o 
   1 -15   4        9.50        7.33      1.45 o 
   2 -15   4      157.81      162.26      6.68 o 
   3 -15   4        0.02        0.90      1.30 o 
  -7 -14   4        0.00       -0.54      1.33 o 
  -6 -14   4       20.39       28.47      2.65 o 
  -5 -14   4        9.99       10.34      1.55 o 
  -4 -14   4       16.09       16.36      1.61 o 
  -3 -14   4        7.00        7.98      1.54 o 
  -2 -14   4        6.53        8.81      1.64 o 
  -1 -14   4        1.36        1.04      1.75 o 
   0 -14   4      195.51      213.15      5.64 o 
   1 -14   4       43.34       52.00      2.22 o 
   2 -14   4      161.41      160.20      5.10 o 
   3 -14   4       14.09       16.10      1.74 o 
   4 -14   4       85.75       69.73      3.07 o 
  -7 -13   4        0.01        0.50      1.20 o 
  -6 -13   4       86.65       90.42      3.63 o 
  -5 -13   4       47.99       50.16      2.56 o 
  -4 -13   4       22.20       21.92      1.72 o 
  -3 -13   4      353.70      364.71      6.31 o 
  -2 -13   4      146.44      133.80      2.84 o 
  -1 -13   4       25.14       28.08      1.30 o 
   0 -13   4       77.87       73.29      2.32 o 
   1 -13   4      330.87      324.31      5.75 o 
   2 -13   4      655.92      632.94      8.76 o 
   3 -13   4      149.75      137.39      3.21 o 
   4 -13   4       24.22       18.00      1.85 o 
   5 -13   4       89.34       83.26      4.11 o 
  -8 -12   4        2.70        5.25      2.63 o 
  -7 -12   4       22.84       21.14      1.89 o 
  -6 -12   4       88.30       91.35      7.57 o 
  -5 -12   4       13.38       15.41      1.78 o 
  -4 -12   4        5.01       12.25      1.57 o 
  -3 -12   4        7.16        6.63      1.00 o 
  -2 -12   4       11.49       12.80      0.86 o 
  -1 -12   4      278.54      263.22      4.11 o 
   0 -12   4       11.16       19.55      1.23 o 
   1 -12   4       23.18       19.33      1.24 o 
   2 -12   4      109.25      101.23      2.56 o 
   3 -12   4      182.72      169.97      3.87 o 
   4 -12   4        1.16        8.59      1.50 o 
   5 -12   4       13.73       14.43      1.95 o 
   6 -12   4        2.71        1.69      3.06 o 
  -9 -11   4       35.23       37.07      3.36 o 
  -8 -11   4       43.65       46.83      2.70 o 
  -7 -11   4      221.83      225.40      4.77 o 
  -6 -11   4      207.25      205.97      5.17 o 
  -5 -11   4       44.26       43.13      1.95 o 
  -4 -11   4      371.40      351.02      6.08 o 
  -3 -11   4        0.88        0.84      0.66 o 
  -2 -11   4       70.35       68.60      1.63 o 
  -1 -11   4      272.02      279.49      3.91 o 
   0 -11   4      155.44      157.46      2.51 o 
   1 -11   4       39.42       31.88      1.39 o 
   2 -11   4      305.93      284.15      4.67 o 
   3 -11   4       31.04       27.98      1.50 o 
   4 -11   4        0.47        2.93      0.94 o 
   5 -11   4        0.02        1.17      1.24 o 
   6 -11   4       24.91       26.90      5.98 o 
  -9 -10   4       26.05       27.65      2.66 o 
  -8 -10   4       48.92       43.78      2.13 o 
  -7 -10   4       15.77       14.15      1.36 o 
  -6 -10   4       20.78       19.90      1.43 o 
  -5 -10   4       10.45       11.21      1.02 o 
  -4 -10   4       51.48       45.29      2.53 o 
  -3 -10   4        1.02        1.50      0.67 o 
  -2 -10   4       48.60       48.20      1.37 o 
  -1 -10   4       19.14       20.91      0.96 o 
   0 -10   4     1620.22     1595.43     16.72 o 
   1 -10   4      493.00      485.18      5.46 o 
   2 -10   4      513.05      499.50      6.87 o 
   3 -10   4      328.63      302.19      4.83 o 
   4 -10   4      365.40      346.75      5.54 o 
   5 -10   4        6.25        3.70      1.05 o 
   6 -10   4        2.48        0.29      1.44 o 
   7 -10   4       34.23       31.68      2.78 o 
  -9  -9   4        0.20        0.70      2.33 o 
  -8  -9   4      266.09      247.93      6.07 o 
  -7  -9   4        0.00       -0.01      0.82 o 
  -6  -9   4       26.79       25.77      1.40 o 
  -5  -9   4      210.76      202.65      3.64 o 
  -4  -9   4      323.01      304.36      4.59 o 
  -3  -9   4        0.41        0.47      0.49 o 
  -2  -9   4       92.39      101.60      2.46 o 
  -1  -9   4       68.76       82.16      1.58 o 
   0  -9   4      173.96      158.95      2.56 o 
   1  -9   4      459.30      450.33      5.07 o 
   2  -9   4      792.45      736.14     11.83 o 
   3  -9   4       80.06       80.82      2.15 o 
   4  -9   4       15.10       17.80      1.22 o 
   5  -9   4      199.26      182.10      4.13 o 
   6  -9   4      105.12       89.68      3.31 o 
   7  -9   4       38.48       36.54      5.69 o 
 -10  -8   4       81.73       76.69      4.52 o 
  -9  -8   4      117.33      110.05      3.93 o 
  -8  -8   4       15.16       14.10      1.33 o 
  -7  -8   4        6.41        6.33      0.98 o 
  -6  -8   4      215.46      199.57      3.64 o 
  -5  -8   4       27.74       24.94      1.41 o 
  -4  -8   4       19.62       18.55      0.90 o 
  -3  -8   4      167.67      174.84      2.21 o 
  -2  -8   4       24.78       31.87      0.91 o 
  -1  -8   4      608.24      639.23      6.76 o 
   0  -8   4     1867.60     1892.15     19.41 o 
   1  -8   4      574.77      592.28      6.77 o 
   2  -8   4       18.14       20.19      1.12 o 
   3  -8   4      553.28      542.80      7.20 o 
   4  -8   4        3.76        2.21      0.75 o 
   5  -8   4       93.41       89.09      3.01 o 
   6  -8   4      115.01      112.45      3.23 o 
   7  -8   4       44.18       47.55      3.20 o 
   8  -8   4        0.55       -0.31      1.33 o 
 -10  -7   4       85.23       88.67      4.23 o 
  -9  -7   4        9.89       15.53      1.79 o 
  -8  -7   4       11.01       10.30      1.21 o 
  -7  -7   4       96.46       93.43      2.62 o 
  -6  -7   4        0.00       -0.30      0.68 o 
  -5  -7   4      431.90      409.36      5.84 o 
  -4  -7   4      125.55      125.51      2.28 o 
  -3  -7   4     1040.79     1065.11      9.73 o 
  -2  -7   4      190.40      177.90      2.34 o 
  -1  -7   4      171.82      163.12      2.27 o 
   0  -7   4      611.33      591.37      7.29 o 
   1  -7   4      607.32      638.69      7.12 o 
   2  -7   4        9.25       11.45      1.05 o 
   3  -7   4      563.06      556.26      6.48 o 
   4  -7   4      122.44      123.72      2.55 o 
   5  -7   4     1105.27     1072.22     14.74 o 
   6  -7   4      481.29      465.41      7.68 o 
   7  -7   4        0.57       -0.06      1.04 o 
   8  -7   4        3.68        6.20      1.75 o 
 -10  -6   4       48.35       51.91      3.40 o 
  -9  -6   4      162.39      154.97      7.24 o 
  -8  -6   4      170.10      162.08      4.21 o 
  -7  -6   4        9.98        7.97      1.04 o 
  -6  -6   4       46.60       40.44      1.59 o 
  -5  -6   4     1212.43     1234.79     19.94 o 
  -4  -6   4       20.37       20.39      0.74 o 
  -3  -6   4      215.61      254.01      2.62 o 
  -2  -6   4      104.06      127.87      2.23 o 
  -1  -6   4      422.84      476.43      5.49 o 
   0  -6   4       23.97       18.56      0.92 o 
   1  -6   4       41.31       38.33      1.02 o 
   2  -6   4     1700.37     1746.55     17.76 o 
   3  -6   4      290.06      247.82      3.48 o 
   4  -6   4      342.43      353.53      5.02 o 
   5  -6   4      174.72      153.85      3.45 o 
   6  -6   4       73.37       62.60      2.24 o 
   7  -6   4      187.25      204.66      4.48 o 
   8  -6   4      264.24      271.41      5.50 o 
   9  -6   4        8.29       10.44      1.95 o 
 -10  -5   4       31.59       29.34      4.52 o 
  -9  -5   4      322.52      320.26      5.84 o 
  -8  -5   4        6.96        5.46      0.99 o 
  -7  -5   4       27.58       29.39      1.46 o 
  -6  -5   4      273.18      260.35      4.50 o 
  -5  -5   4      194.24      184.94      3.12 o 
  -4  -5   4       22.57       20.57      0.63 o 
  -3  -5   4      152.79      161.99      2.07 o 
  -2  -5   4     3417.61     3699.26     28.62 o 
  -1  -5   4      952.92      975.58      8.85 o 
   0  -5   4     1064.15     1052.70     12.00 o 
   1  -5   4     1222.37     1297.39     13.27 o 
   2  -5   4     1189.82     1236.00     13.85 o 
   3  -5   4      132.86      150.87      2.24 o 
   4  -5   4      145.61      123.68      3.64 o 
   5  -5   4        4.74        2.97      0.94 o 
   6  -5   4       10.26        9.50      1.23 o 
   7  -5   4        3.49        4.82      1.20 o 
   8  -5   4      426.41      447.71      7.96 o 
   9  -5   4       34.26       29.83      2.68 o 
 -10  -4   4       25.50       31.36      4.10 o 
  -9  -4   4       11.46        8.71      1.21 o 
  -8  -4   4      133.99      145.87      5.35 o 
  -7  -4   4        8.75        9.44      1.03 o 
  -6  -4   4      164.89      159.46      3.34 o 
  -5  -4   4      175.29      149.68      2.66 o 
  -4  -4   4      115.20       95.37      1.61 o 
  -3  -4   4       13.46       14.80      0.56 o 
  -2  -4   4     2960.80     3082.05     25.13 o 
  -1  -4   4      680.03      682.66      5.94 o 
   0  -4   4      313.50      325.93      4.37 o 
   1  -4   4      552.22      603.26      7.05 o 
   2  -4   4      435.52      431.88      5.87 o 
   3  -4   4       13.80        7.03      0.62 o 
   4  -4   4      569.39      517.38     10.57 o 
   5  -4   4      228.73      225.93      4.55 o 
   6  -4   4      320.88      327.00      6.48 o 
   7  -4   4      264.37      251.35      5.53 o 
   8  -4   4       92.22       96.41      3.35 o 
   9  -4   4        7.59        4.18      1.22 o 
 -10  -3   4       20.82       21.09      2.49 o 
  -9  -3   4       26.11       26.27      1.60 o 
  -8  -3   4      113.07      116.67      2.92 o 
  -7  -3   4        5.64        4.32      0.89 o 
  -6  -3   4       85.78       90.35      2.02 o 
  -5  -3   4       20.91       16.04      0.69 o 
  -4  -3   4      780.38      880.57     10.72 o 
  -3  -3   4     1874.79     1892.03     17.86 o 
  -2  -3   4      198.72      200.75      2.11 o 
  -1  -3   4     2868.84     2899.29     23.62 o 
   0  -3   4        3.17        2.82      0.25 o 
   1  -3   4       21.68       31.14      0.99 o 
   2  -3   4      331.06      359.41      4.47 o 
   3  -3   4      379.82      371.58      4.66 o 
   4  -3   4      375.05      361.24      4.66 o 
   5  -3   4       51.55       53.67      1.65 o 
   6  -3   4       19.04       14.14      1.28 o 
   7  -3   4        4.61        2.36      0.98 o 
   8  -3   4        3.92        4.28      1.18 o 
   9  -3   4       25.85       29.73      2.12 o 
  10  -3   4       11.51       15.18      3.50 o 
 -10  -2   4      323.92      323.19      7.21 o 
  -9  -2   4       63.62       64.62      2.33 o 
  -8  -2   4      247.97      235.22      6.28 o 
  -7  -2   4       48.68       41.54      1.69 o 
  -6  -2   4      485.91      435.36      5.93 o 
  -5  -2   4       39.62       31.14      0.94 o 
  -4  -2   4     1072.71     1147.50     11.94 o 
  -3  -2   4     2203.53     2292.59     25.93 o 
  -2  -2   4     1768.29     1890.89     16.60 o 
  -1  -2   4     2589.95     2649.48     22.82 o 
   0  -2   4     1177.77     1200.26     10.33 o 
   1  -2   4     3372.58     3416.16     32.90 o 
   2  -2   4      351.29      352.22      4.90 o 
   3  -2   4       38.92       30.10      1.00 o 
   4  -2   4      211.37      230.34      3.32 o 
   5  -2   4     1040.99     1013.04     11.69 o 
   6  -2   4      802.75      786.34     10.61 o 
   7  -2   4       74.97       72.06      2.56 o 
   8  -2   4       14.90       12.55      1.45 o 
   9  -2   4      113.60      135.69      4.06 o 
  10  -2   4      169.99      182.12      8.76 o 
 -10  -1   4        1.23        2.13      1.61 o 
  -9  -1   4        0.42        0.34      1.47 o 
  -8  -1   4      375.94      368.76      6.18 o 
  -7  -1   4     1377.17     1322.11     19.56 o 
  -6  -1   4      538.54      534.40      5.64 o 
  -5  -1   4     1547.00     1616.70     14.37 o 
  -4  -1   4      504.81      479.17      5.40 o 
  -3  -1   4      919.82      963.87     10.92 o 
  -2  -1   4      323.24      331.54      3.60 o 
  -1  -1   4       23.48       28.82      1.22 o 
   0  -1   4      207.54      226.19      2.20 o 
   1  -1   4      823.80      798.03      7.54 o 
   2  -1   4        9.74        9.18      0.68 o 
   3  -1   4      266.30      258.75      3.81 o 
   4  -1   4       21.58       31.84      1.35 o 
   5  -1   4       79.57       77.89      1.57 o 
   6  -1   4     1435.40     1446.13     18.30 o 
   7  -1   4      187.18      180.16      3.42 o 
   8  -1   4      300.36      317.31      6.42 o 
   9  -1   4       15.75       19.89      1.47 o 
  10  -1   4       52.01       46.11      4.67 o 
 -10   0   4        0.14       -0.80      1.09 o 
  -9   0   4       22.95       26.03      1.88 o 
  -8   0   4      104.44       92.10      2.80 o 
  -7   0   4     1219.68     1169.43     17.44 o 
  -6   0   4        7.24       10.27      0.56 o 
  -5   0   4     2289.20     2490.91     20.61 o 
  -4   0   4      231.64      258.67      2.68 o 
  -3   0   4     6837.99     6956.85     65.10 o 
  -2   0   4        5.79        5.01      0.30 o 
  -1   0   4     3655.02     3680.28     37.95 o 
   0   0   4     5523.92     5478.13     54.38 o 
   1   0   4     8827.66     8447.20     82.55 o 
   2   0   4     1000.20      974.29     10.71 o 
   3   0   4       33.24       30.01      0.88 o 
   4   0   4        2.26        5.70      0.44 o 
   5   0   4       35.67       30.74      1.03 o 
   6   0   4        0.15        1.33      0.67 o 
   7   0   4        0.18        0.97      0.73 o 
   8   0   4        5.87        3.73      0.83 o 
   9   0   4      130.78      127.27      4.82 o 
  10   0   4       25.88       34.15      4.09 o 
 -10   1   4        4.93        7.56      1.61 o 
  -9   1   4      128.67      114.54      5.69 o 
  -8   1   4      101.57       94.29      2.80 o 
  -7   1   4      283.62      263.26      4.33 o 
  -6   1   4      124.32      114.73      1.72 o 
  -5   1   4     1412.03     1381.93     11.73 o 
  -4   1   4     1734.55     1925.09     16.96 o 
  -3   1   4     1088.14     1081.16     10.30 o 
  -2   1   4       70.78       54.30      0.78 o 
  -1   1   4      639.98      671.06      6.59 o 
   0   1   4      606.32      594.43      5.73 o 
   1   1   4     3007.51     3035.37     29.70 o 
   2   1   4      129.53      118.19      2.80 o 
   3   1   4      712.89      720.52      8.20 o 
   4   1   4     1669.10     1663.37     16.55 o 
   5   1   4      299.19      310.92      3.76 o 
   6   1   4      144.95      144.74      2.23 o 
   7   1   4       37.53       31.58      1.29 o 
   8   1   4      490.43      501.41      6.71 o 
   9   1   4       10.52       10.81      1.86 o 
  10   1   4       55.32       51.37      4.38 o 
 -10   2   4       12.24       11.63      1.67 o 
  -9   2   4       29.72       29.55      2.27 o 
  -8   2   4      253.70      270.43      6.69 o 
  -7   2   4      128.79      127.54      2.86 o 
  -6   2   4       38.39       53.24      1.44 o 
  -5   2   4      479.27      529.64      5.43 o 
  -4   2   4      316.28      389.38      3.87 o 
  -3   2   4       45.28       33.22      0.73 o 
  -2   2   4     2231.77     2285.49     21.25 o 
  -1   2   4     4341.23     4094.98     35.92 o 
   0   2   4     9693.80     9031.65    185.20 o 
   1   2   4      125.06      140.88      2.20 o 
   2   2   4      583.37      511.02      6.41 o 
   3   2   4        1.37        2.30      0.39 o 
   4   2   4        5.71        5.12      0.38 o 
   5   2   4      237.78      268.90      3.52 o 
   6   2   4      352.85      316.37      3.91 o 
   7   2   4        6.36        7.25      0.79 o 
   8   2   4      244.73      255.61      4.94 o 
   9   2   4        1.54       -1.12      1.23 o 
  10   2   4        2.67        4.67      2.63 o 
 -10   3   4       78.15       97.10      5.69 o 
  -9   3   4       36.99       33.50      2.37 o 
  -8   3   4        0.24       -0.60      0.94 o 
  -7   3   4      155.72      142.52      2.90 o 
  -6   3   4        1.75        2.40      0.51 o 
  -5   3   4      219.97      235.95      2.81 o 
  -4   3   4      727.74      734.98      7.28 o 
  -3   3   4     6483.96     6604.96     61.56 o 
  -2   3   4      155.16      158.46      1.63 o 
  -1   3   4     3758.26     3709.73     45.51 o 
   0   3   4      238.44      235.56      3.68 o 
   1   3   4     2947.32     2935.46     31.70 o 
   2   3   4      499.54      466.40      8.00 o 
   3   3   4     1428.35     1473.34     18.01 o 
   4   3   4     1297.62     1429.17     14.29 o 
   5   3   4       66.86       54.81      1.43 o 
   6   3   4       45.03       45.83      1.20 o 
   7   3   4       76.57       78.85      1.67 o 
   8   3   4      668.28      669.40     11.15 o 
   9   3   4        9.46        6.31      1.40 o 
  10   3   4       10.19        7.30      2.06 o 
 -10   4   4       24.45       30.64      4.38 o 
  -9   4   4        4.86        5.38      2.48 o 
  -8   4   4     1682.66     1767.47     25.58 o 
  -7   4   4       18.78       20.46      1.07 o 
  -6   4   4      198.98      201.74      3.20 o 
  -5   4   4      126.56      127.07      1.81 o 
  -4   4   4      295.06      255.14      2.91 o 
  -3   4   4     2749.43     2931.22     26.87 o 
  -2   4   4        3.06        2.64      0.26 o 
  -1   4   4      303.95      299.17      3.11 o 
   0   4   4      130.03      132.69      1.66 o 
   1   4   4       98.44       92.19      1.60 o 
   2   4   4      313.73      305.14      4.21 o 
   3   4   4       23.15       27.37      1.01 o 
   4   4   4       57.84       52.39      1.45 o 
   5   4   4       69.95       89.86      1.53 o 
   6   4   4       58.37       59.97      1.35 o 
   7   4   4     1158.71     1126.45     11.77 o 
   8   4   4       51.95       53.07      3.31 o 
   9   4   4      373.69      380.89      8.87 o 
  10   4   4       16.51       17.99      2.45 o 
 -10   5   4        7.80        8.30      1.95 o 
  -9   5   4       24.47       20.23      1.74 o 
  -8   5   4        9.05       10.71      1.40 o 
  -7   5   4     1092.38     1116.83     13.31 o 
  -6   5   4        3.06        1.21      0.59 o 
  -5   5   4      290.88      289.02      4.37 o 
  -4   5   4       38.79       28.06      0.90 o 
  -3   5   4      399.97      449.11      5.43 o 
  -2   5   4     1477.97     1486.98     13.88 o 
  -1   5   4      420.12      404.94      4.42 o 
   0   5   4      112.21      100.87      1.70 o 
   1   5   4     1057.65     1106.94     13.61 o 
   2   5   4      718.65      733.28      9.27 o 
   3   5   4      379.21      388.28      5.80 o 
   4   5   4     6610.59     6940.94     93.18 o 
   5   5   4        9.57        3.74      0.58 o 
   6   5   4     1681.76     1746.89     19.35 o 
   7   5   4      755.86      750.66     10.38 o 
   8   5   4        4.65       11.26      1.44 o 
   9   5   4       68.53       75.68      3.78 o 
  10   5   4        0.71       -1.82      1.82 o 
  -9   6   4       44.58       43.31      2.24 o 
  -8   6   4       30.19       32.77      1.96 o 
  -7   6   4       24.41       22.84      1.25 o 
  -6   6   4       24.33       23.68      1.09 o 
  -5   6   4       65.43       63.21      1.59 o 
  -4   6   4      449.58      462.34      6.06 o 
  -3   6   4      679.50      645.16      6.46 o 
  -2   6   4     2525.90     2639.87     24.33 o 
  -1   6   4     4025.26     4210.20     45.99 o 
   0   6   4     2070.58     2120.78     25.56 o 
   1   6   4      301.19      290.83      5.05 o 
   2   6   4      283.30      307.73      4.33 o 
   3   6   4     1121.69     1227.65     15.20 o 
   4   6   4       40.48       45.57      1.26 o 
   5   6   4       41.08       51.13      1.64 o 
   6   6   4      286.73      270.95      4.33 o 
   7   6   4        0.02       -0.51      0.65 o 
   8   6   4        5.72        4.09      0.92 o 
   9   6   4       74.24       70.41      3.94 o 
  10   6   4      227.39      247.77      7.21 o 
  -9   7   4       42.28       52.31      2.58 o 
  -8   7   4      123.38      125.44      5.56 o 
  -7   7   4      146.94      128.22      3.02 o 
  -6   7   4       22.72       32.08      2.19 o 
  -5   7   4      261.74      252.33      3.83 o 
  -4   7   4        4.10        3.96      0.52 o 
  -3   7   4       38.02       23.22      0.81 o 
  -2   7   4      122.84      113.25      2.28 o 
  -1   7   4     1913.44     1982.30     21.60 o 
   0   7   4     1466.92     1556.56     19.01 o 
   1   7   4     2949.67     3091.33     37.06 o 
   2   7   4     2944.09     2920.76     35.02 o 
   3   7   4      643.21      604.49      8.00 o 
   4   7   4      242.57      244.42      3.79 o 
   5   7   4      695.30      697.80      9.18 o 
   6   7   4      159.04      173.09      3.96 o 
   7   7   4       72.56       63.74      2.36 o 
   8   7   4       62.62       59.19      3.22 o 
   9   7   4      486.79      452.19     10.31 o 
  10   7   4      293.67      272.34      7.42 o 
  -9   8   4      104.91      113.18      3.76 o 
  -8   8   4      137.41      137.19      5.64 o 
  -7   8   4      113.17      102.67      2.76 o 
  -6   8   4      175.22      173.03      3.53 o 
  -5   8   4     1008.59      974.52     11.52 o 
  -4   8   4      362.12      343.85      4.76 o 
  -3   8   4      221.92      235.16      3.46 o 
  -2   8   4       22.09       17.52      0.67 o 
  -1   8   4      257.50      276.93      7.84 o 
   0   8   4        2.03        0.72      0.55 o 
   1   8   4      612.10      666.68      8.69 o 
   2   8   4     1269.96     1276.38     15.87 o 
   3   8   4       31.16       30.24      2.02 o 
   4   8   4      145.62      173.07      2.97 o 
   5   8   4        0.03       -0.11      0.53 o 
   6   8   4      239.92      237.30      4.88 o 
   7   8   4       14.47       18.35      1.44 o 
   8   8   4        6.77       11.16      2.08 o 
   9   8   4        1.99       -0.62      1.54 o 
  10   8   4      126.49      132.35      5.11 o 
  -8   9   4        5.64        6.59      1.33 o 
  -7   9   4        1.23        0.21      0.82 o 
  -6   9   4        1.49        0.99      0.86 o 
  -5   9   4      138.31      137.37      2.76 o 
  -4   9   4      387.08      343.98      4.89 o 
  -3   9   4      449.60      445.17      5.84 o 
  -2   9   4       94.44      106.17      2.36 o 
  -1   9   4       55.26       58.19      1.42 o 
   0   9   4      305.18      343.73      4.45 o 
   1   9   4      315.33      310.74      4.58 o 
   2   9   4     1281.38     1313.73     16.41 o 
   3   9   4       99.63      103.65      2.13 o 
   4   9   4        9.11        7.66      0.72 o 
   5   9   4      284.30      258.05      5.05 o 
   6   9   4       11.52        7.78      1.35 o 
   7   9   4      118.26      105.88      3.11 o 
   8   9   4       64.60       57.29      3.36 o 
   9   9   4        8.82       10.62      1.94 o 
  10   9   4        9.16        9.16      2.10 o 
  -8  10   4       37.87       47.99      2.53 o 
  -7  10   4       87.45       82.87      2.66 o 
  -6  10   4      594.94      583.62      8.77 o 
  -5  10   4      196.73      198.79      3.46 o 
  -4  10   4     1848.79     1782.94     20.06 o 
  -3  10   4     1961.67     1929.00     21.44 o 
  -2  10   4      122.96      126.18      2.65 o 
  -1  10   4        5.98        6.62      0.68 o 
   0  10   4       86.42       83.90      1.74 o 
   1  10   4     1071.07     1067.84     13.62 o 
   2  10   4      268.04      237.83      3.81 o 
   3  10   4       85.39       84.87      2.04 o 
   4  10   4      406.15      421.04      6.05 o 
   5  10   4        9.82        6.60      1.01 o 
   6  10   4      117.75      115.58      3.18 o 
   7  10   4       31.71       39.40      2.02 o 
   8  10   4      143.42      142.87      7.73 o 
   9  10   4        6.38        5.57      1.67 o 
  10  10   4        6.27        6.11      2.04 o 
  -8  11   4        7.12        6.63      1.77 o 
  -7  11   4       31.88       32.10      1.81 o 
  -6  11   4       66.24       70.15      2.61 o 
  -5  11   4       15.79       14.28      1.11 o 
  -4  11   4        1.64        0.86      0.72 o 
  -3  11   4      399.01      375.47      5.31 o 
  -2  11   4     1015.84     1011.78     13.35 o 
  -1  11   4      418.55      374.37      6.61 o 
   0  11   4        0.26        0.49      0.66 o 
   1  11   4       33.65       46.53      1.32 o 
   2  11   4      386.86      354.43      5.34 o 
   3  11   4       11.78       12.08      0.91 o 
   4  11   4        0.86        1.91      0.61 o 
   5  11   4       56.19       69.33      2.46 o 
   6  11   4       50.81       52.87      2.29 o 
   7  11   4       39.05       34.63      1.95 o 
   8  11   4        0.00       -1.46      1.46 o 
   9  11   4        1.38       -1.54      1.54 o 
  10  11   4       15.88       19.62      2.73 o 
  -7  12   4       24.14       29.01      2.13 o 
  -6  12   4        0.37       -0.89      0.89 o 
  -5  12   4       31.48       35.31      1.66 o 
  -4  12   4      192.42      173.07      3.31 o 
  -3  12   4     1182.20     1106.22     13.10 o 
  -2  12   4       82.65       97.53      2.91 o 
  -1  12   4       15.93       11.67      1.24 o 
   0  12   4      538.49      567.76      8.97 o 
   1  12   4       19.64       16.07      0.92 o 
   2  12   4       86.70       86.34      2.20 o 
   3  12   4        8.27        9.27      0.91 o 
   4  12   4      150.89      161.06      3.87 o 
   5  12   4        4.18        5.02      1.46 o 
   6  12   4      308.74      309.74      6.23 o 
   7  12   4        1.06        4.26      1.19 o 
   8  12   4      159.35      152.76      5.32 o 
   9  12   4       14.86       14.35      2.31 o 
  -7  13   4       22.56       21.31      2.82 o 
  -6  13   4       11.60       13.28      1.67 o 
  -5  13   4       87.80       70.03      2.18 o 
  -4  13   4      158.67      145.49      3.07 o 
  -3  13   4        0.00        0.83      0.71 o 
  -2  13   4        8.02        6.08      0.93 o 
  -1  13   4     1948.98     1875.29     27.33 o 
   0  13   4       22.60       23.27      1.52 o 
   1  13   4       12.88       13.51      1.09 o 
   2  13   4      253.64      240.83      4.17 o 
   3  13   4      484.17      481.24      7.07 o 
   4  13   4        0.23        0.38      0.98 o 
   5  13   4      383.70      383.22      7.30 o 
   6  13   4      220.53      213.62      4.99 o 
   7  13   4       90.51       78.43      3.86 o 
   8  13   4      103.23      104.37      4.40 o 
   9  13   4       10.35       13.06      2.24 o 
  -6  14   4       58.00       72.84      2.62 o 
  -5  14   4        8.49       10.58      1.79 o 
  -4  14   4        7.28        7.62      1.08 o 
  -3  14   4       43.53       33.82      1.60 o 
  -2  14   4        2.74        2.27      0.80 o 
  -1  14   4       58.11       59.90      2.41 o 
   0  14   4      373.29      341.22      6.60 o 
   1  14   4     1521.38     1467.76     18.82 o 
   2  14   4      359.32      357.68      5.70 o 
   3  14   4      598.61      585.19      8.43 o 
   4  14   4      262.84      261.04      5.61 o 
   5  14   4      292.38      291.35      7.27 o 
   6  14   4       40.55       32.81      2.12 o 
   7  14   4      401.82      419.39     19.41 o 
   8  14   4       82.41       76.42      4.07 o 
   9  14   4       63.35       58.94      3.70 o 
  -5  15   4       18.46       19.29      2.16 o 
  -4  15   4        0.70       -0.49      1.28 o 
  -3  15   4       18.85       20.05      1.33 o 
  -2  15   4       26.88       23.87      1.37 o 
  -1  15   4       25.69       28.22      2.11 o 
   0  15   4      375.42      357.90      6.92 o 
   1  15   4      133.12      125.43      3.49 o 
   2  15   4      122.34      118.84      2.90 o 
   3  15   4      211.75      204.69      4.77 o 
   4  15   4        6.78        7.78      1.44 o 
   5  15   4      463.05      483.39      7.93 o 
   6  15   4        1.03        1.06      1.14 o 
   7  15   4        1.42        3.21      1.82 o 
   8  15   4        4.07        4.27      1.89 o 
  -4  16   4        8.77       10.85      1.45 o 
  -3  16   4       77.27       80.28      2.68 o 
  -2  16   4       36.74       30.08      1.72 o 
  -1  16   4      288.40      264.47      5.76 o 
   0  16   4        1.33       -0.24      1.09 o 
   1  16   4        1.29        2.84      1.49 o 
   2  16   4       69.76       61.11      2.16 o 
   3  16   4        8.22       11.94      1.61 o 
   4  16   4      147.89      150.81      4.21 o 
   5  16   4        1.25        1.67      1.36 o 
   6  16   4       52.36       45.18      3.36 o 
   7  16   4        2.67        7.02      1.64 o 
  -3  17   4        1.26       -0.80      1.01 o 
  -2  17   4       24.08       24.72      1.71 o 
  -1  17   4        2.60        1.66      1.33 o 
   0  17   4        3.09        0.42      1.06 o 
   1  17   4       74.28       67.08      2.69 o 
   2  17   4       12.59       11.55      1.95 o 
   3  17   4        9.39       12.47      1.91 o 
   4  17   4       16.13       12.03      1.84 o 
   5  17   4        3.38        3.36      1.39 o 
   6  17   4       23.91       24.92      2.87 o 
   7  17   4        0.63       -0.68      1.57 o 
  -2  18   4       48.87       52.46      2.29 o 
  -1  18   4      147.14      154.48      5.26 o 
   0  18   4        8.82        7.59      1.65 o 
   1  18   4       12.80       15.38      1.95 o 
   2  18   4       74.68       64.09      3.61 o 
   3  18   4      171.21      192.05      6.29 o 
   4  18   4        0.50        2.17      1.47 o 
   5  18   4       10.25       12.39      1.78 o 
   6  18   4        5.29        7.00      2.16 o 
   0  19   4        3.20        3.76      1.54 o 
   1  19   4       17.70       18.10      3.21 o 
   2  19   4      122.64      117.04      7.00 o 
   3  19   4        6.47        6.71      2.63 o 
   4  19   4       12.65       21.56      2.92 o 
  -3 -16   5        0.00       -0.58      2.04 o 
  -2 -16   5        1.80        6.71      2.33 o 
  -1 -16   5       63.08       57.06      3.51 o 
   0 -16   5       99.04      110.85      4.83 o 
  -5 -15   5       25.26       30.92      2.57 o 
  -4 -15   5      130.14      138.79      5.55 o 
  -3 -15   5       77.40       76.97      3.71 o 
  -2 -15   5       70.89       80.55      5.25 o 
  -1 -15   5       86.19       99.08      3.48 o 
   0 -15   5        0.99        0.31      0.94 o 
   1 -15   5        2.46        4.05      1.28 o 
   2 -15   5        2.79        0.81      1.28 o 
  -6 -14   5       70.32       70.87      4.20 o 
  -5 -14   5        9.09       11.90      1.62 o 
  -4 -14   5       54.33       62.76      2.90 o 
  -3 -14   5       19.25       16.48      2.92 o 
  -2 -14   5       23.65       23.14      1.79 o 
  -1 -14   5       68.07       72.72      2.43 o 
   0 -14   5      134.33      132.32      3.35 o 
   1 -14   5      279.04      290.55      5.49 o 
   2 -14   5       77.71       74.04      2.96 o 
   3 -14   5       39.27       33.00      2.19 o 
  -7 -13   5       10.76       15.18      3.21 o 
  -6 -13   5       33.08       30.35      3.65 o 
  -5 -13   5       87.57       83.11      3.22 o 
  -4 -13   5      365.96      347.84      8.32 o 
  -3 -13   5        7.28        9.90      1.18 o 
  -2 -13   5      231.53      232.41      4.09 o 
  -1 -13   5        0.16        1.43      0.67 o 
   0 -13   5       91.38       90.31      3.50 o 
   1 -13   5        6.28        8.30      1.03 o 
   2 -13   5        8.35        2.98      0.92 o 
   3 -13   5      165.61      156.05      4.32 o 
   4 -13   5        8.01        7.47      1.40 o 
  -8 -12   5       44.38       45.24      4.67 o 
  -7 -12   5       53.95       62.37      3.99 o 
  -6 -12   5        0.18        0.20      1.11 o 
  -5 -12   5       38.31       35.13      2.03 o 
  -4 -12   5       31.23       33.78      2.36 o 
  -3 -12   5      134.04      142.99      6.27 o 
  -2 -12   5       33.10       29.88      1.20 o 
  -1 -12   5       38.95       42.23      1.56 o 
   0 -12   5       15.19       14.67      1.07 o 
   1 -12   5        5.01        5.19      0.88 o 
   2 -12   5      261.35      235.28      4.25 o 
   3 -12   5        1.78        0.99      0.84 o 
   4 -12   5        0.02       -0.42      1.06 o 
   5 -12   5        2.94        4.82      1.65 o 
  -8 -11   5      138.90      130.75      5.15 o 
  -7 -11   5      207.94      209.02      5.61 o 
  -6 -11   5       27.00       24.04      1.65 o 
  -5 -11   5      206.50      209.36      6.98 o 
  -4 -11   5        1.04        0.57      0.83 o 
  -3 -11   5      150.69      146.17      3.40 o 
  -2 -11   5       26.35       26.12      1.08 o 
  -1 -11   5       29.23       25.66      1.19 o 
   0 -11   5       68.82       75.42      1.66 o 
   1 -11   5        8.45        7.65      0.94 o 
   2 -11   5        0.21        1.87      0.77 o 
   3 -11   5       12.82       16.81      1.29 o 
   4 -11   5       94.59       88.48      2.56 o 
   5 -11   5        0.39        0.43      2.04 o 
   6 -11   5        3.88        7.41      1.75 o 
  -9 -10   5       98.51       99.58      4.54 o 
  -8 -10   5       10.77       11.99      1.71 o 
  -7 -10   5        0.12        1.47      1.11 o 
  -6 -10   5        7.12        4.31      0.91 o 
  -5 -10   5       86.55       91.46      2.81 o 
  -4 -10   5       22.87       22.88      1.39 o 
  -3 -10   5        0.83        0.73      0.66 o 
  -2 -10   5       20.91       21.99      0.90 o 
  -1 -10   5        0.10        0.58      0.48 o 
   0 -10   5        0.00        0.28      0.48 o 
   1 -10   5        8.92        9.13      0.84 o 
   2 -10   5      584.79      587.21      7.87 o 
   3 -10   5      191.94      176.49      3.47 o 
   4 -10   5      272.64      251.54      4.46 o 
   5 -10   5       43.25       35.85      1.95 o 
   6 -10   5       12.27       10.73      1.95 o 
  -9  -9   5       12.19       13.43      2.06 o 
  -8  -9   5        0.80        1.40      1.20 o 
  -7  -9   5       89.54       89.15      4.17 o 
  -6  -9   5      100.57       94.59      2.46 o 
  -5  -9   5      113.76      109.68      2.54 o 
  -4  -9   5       13.20       12.75      1.02 o 
  -3  -9   5       74.91       69.08      1.60 o 
  -2  -9   5      266.32      269.69      3.41 o 
  -1  -9   5        3.37        2.13      0.51 o 
   0  -9   5      365.42      362.42      4.32 o 
   1  -9   5       31.12       34.45      1.57 o 
   2  -9   5      412.96      413.94      5.89 o 
   3  -9   5     1213.21     1161.09     13.97 o 
   4  -9   5       12.98       13.59      1.30 o 
   5  -9   5       21.13       15.20      1.38 o 
   6  -9   5       87.94       79.62      3.81 o 
   7  -9   5        9.67        9.82      2.04 o 
  -9  -8   5      162.77      171.39      9.78 o 
  -8  -8   5      380.34      346.33      7.76 o 
  -7  -8   5        8.81        8.48      1.02 o 
  -6  -8   5        3.75        2.61      0.88 o 
  -5  -8   5      251.66      245.25      4.15 o 
  -4  -8   5      114.88      113.85      2.46 o 
  -3  -8   5      185.35      193.10      2.40 o 
  -2  -8   5       32.36       36.99      1.05 o 
  -1  -8   5      121.52      117.74      1.97 o 
   0  -8   5      116.42      111.83      2.42 o 
   1  -8   5     1550.02     1504.66     18.27 o 
   2  -8   5      117.20      112.60      2.65 o 
   3  -8   5      822.49      807.44     10.08 o 
   4  -8   5      410.00      377.25      6.42 o 
   5  -8   5       87.96       78.39      2.54 o 
   6  -8   5       42.74       52.79      2.29 o 
   7  -8   5       10.67       15.73      2.16 o 
   8  -8   5       24.68       20.76      2.48 o 
 -10  -7   5       17.68       23.75      2.57 o 
  -9  -7   5        0.29        0.56      1.31 o 
  -8  -7   5       20.23       20.62      1.88 o 
  -7  -7   5      138.86      135.03      2.93 o 
  -6  -7   5       64.44       61.70      1.88 o 
  -5  -7   5      373.72      363.42      5.36 o 
  -4  -7   5      171.00      170.15      2.68 o 
  -3  -7   5      281.55      282.77      3.14 o 
  -2  -7   5        7.25        7.87      0.58 o 
  -1  -7   5        4.51        8.74      0.75 o 
   0  -7   5      542.49      552.83      6.29 o 
   1  -7   5      846.58      899.06      9.74 o 
   2  -7   5      502.19      500.40      5.95 o 
   3  -7   5      595.57      562.80      7.71 o 
   4  -7   5      182.07      176.68      3.77 o 
   5  -7   5      249.03      244.06      7.08 o 
   6  -7   5      142.50      127.72      5.64 o 
   7  -7   5       68.01       68.65      2.64 o 
   8  -7   5       85.83       99.51      5.25 o 
 -10  -6   5       42.53       52.13      3.30 o 
  -9  -6   5       24.25       17.45      1.88 o 
  -8  -6   5        5.54        6.74      1.40 o 
  -7  -6   5      154.31      141.55      3.59 o 
  -6  -6   5       21.91       21.58      1.18 o 
  -5  -6   5      234.97      248.40      4.06 o 
  -4  -6   5        1.00        5.83      0.85 o 
  -3  -6   5      874.28      853.58      8.61 o 
  -2  -6   5      436.59      424.19      4.07 o 
  -1  -6   5     1433.60     1473.83     14.13 o 
   0  -6   5        0.05       -0.29      0.36 o 
   1  -6   5       34.30       35.81      1.04 o 
   2  -6   5      169.00      159.66      2.50 o 
   3  -6   5        9.46        7.14      0.67 o 
   4  -6   5      350.35      325.41      6.31 o 
   5  -6   5       35.60       32.52      1.84 o 
   6  -6   5      195.22      207.30      4.41 o 
   7  -6   5      298.25      293.44      5.75 o 
   8  -6   5      254.92      266.57      7.42 o 
 -10  -5   5       53.44       73.19      4.09 o 
  -9  -5   5        2.70        2.99      1.27 o 
  -8  -5   5       11.02       12.98      1.26 o 
  -7  -5   5       36.00       33.72      2.09 o 
  -6  -5   5      561.95      534.84      7.23 o 
  -5  -5   5       76.84       87.05      2.04 o 
  -4  -5   5     2915.45     2842.19     24.92 o 
  -3  -5   5       15.50        6.73      0.41 o 
  -2  -5   5       53.47       57.55      1.33 o 
  -1  -5   5      601.58      631.00      5.99 o 
   0  -5   5     1684.59     1776.99     16.46 o 
   1  -5   5      106.16      143.48      2.34 o 
   2  -5   5      695.18      697.98      8.30 o 
   3  -5   5      132.11      127.39      2.59 o 
   4  -5   5      431.64      447.99      8.34 o 
   5  -5   5       85.45       82.64      4.41 o 
   6  -5   5       56.57       55.58      3.13 o 
   7  -5   5       72.17       68.97      2.80 o 
   8  -5   5       89.58      100.56      3.11 o 
   9  -5   5        4.41        5.76      1.95 o 
 -10  -4   5       72.77       83.00      5.84 o 
  -9  -4   5       49.35       53.29      2.77 o 
  -8  -4   5        1.78        1.69      0.89 o 
  -7  -4   5      281.42      261.29      4.25 o 
  -6  -4   5      450.15      441.99      6.13 o 
  -5  -4   5       34.13       28.56      1.18 o 
  -4  -4   5      349.71      367.65      4.43 o 
  -3  -4   5       11.66       11.86      0.67 o 
  -2  -4   5      199.66      199.00      2.09 o 
  -1  -4   5       67.92       76.35      1.23 o 
   0  -4   5     1417.52     1572.07     15.60 o 
   1  -4   5       40.04       44.32      1.25 o 
   2  -4   5       57.11       44.74      1.31 o 
   3  -4   5       61.48       47.69      1.36 o 
   4  -4   5      168.86      157.05      3.29 o 
   5  -4   5      762.17      716.36     10.83 o 
   6  -4   5       44.23       44.28      2.63 o 
   7  -4   5        8.72       10.53      1.37 o 
   8  -4   5       18.44       17.48      2.06 o 
   9  -4   5       66.15       71.63      4.82 o 
 -10  -3   5      116.68      112.70      6.34 o 
  -9  -3   5       49.64       49.35      3.02 o 
  -8  -3   5      403.22      383.20      6.43 o 
  -7  -3   5       44.82       35.42      1.52 o 
  -6  -3   5       64.98       53.44      1.61 o 
  -5  -3   5      211.01      200.43      2.77 o 
  -4  -3   5        2.32        4.23      0.61 o 
  -3  -3   5     4460.85     4580.39     42.52 o 
  -2  -3   5     2759.99     2764.16     24.16 o 
  -1  -3   5      343.40      354.24      3.52 o 
   0  -3   5      965.42     1036.34      9.69 o 
   1  -3   5     1602.24     1624.09     16.11 o 
   2  -3   5        0.73       -0.10      0.38 o 
   3  -3   5      395.14      378.31      5.66 o 
   4  -3   5     1398.94     1322.76     16.77 o 
   5  -3   5      358.47      358.13      5.54 o 
   6  -3   5      249.56      236.42      5.12 o 
   7  -3   5        9.01        8.49      2.00 o 
   8  -3   5        0.43        1.19      1.09 o 
   9  -3   5       89.90      105.09      4.25 o 
 -10  -2   5        1.15        0.85      2.34 o 
  -9  -2   5       10.25        7.69      1.44 o 
  -8  -2   5       59.88       51.28      1.94 o 
  -7  -2   5       39.88       44.69      1.60 o 
  -6  -2   5      701.10      690.59      8.74 o 
  -5  -2   5      260.55      256.13      3.34 o 
  -4  -2   5       60.86       41.10      1.25 o 
  -3  -2   5       13.08       11.71      0.67 o 
  -2  -2   5      271.56      272.01      3.10 o 
  -1  -2   5      145.61      163.92      1.82 o 
   0  -2   5     2268.46     2249.73     20.32 o 
   1  -2   5     1874.38     1851.99     20.06 o 
   2  -2   5     2063.86     2139.93     23.16 o 
   3  -2   5     1027.68     1049.81     11.84 o 
   4  -2   5        0.26        1.01      0.38 o 
   5  -2   5      796.19      753.19     10.10 o 
   6  -2   5       66.65       58.53      2.74 o 
   7  -2   5       24.15       20.02      1.53 o 
   8  -2   5       11.91       14.06      1.56 o 
   9  -2   5        2.15        1.06      0.98 o 
  10  -2   5       44.49       38.53      4.67 o 
 -10  -1   5      154.07      162.68      7.15 o 
  -9  -1   5       74.36       77.95      3.78 o 
  -8  -1   5      195.53      186.00      3.89 o 
  -7  -1   5      252.93      252.44      4.05 o 
  -6  -1   5       51.62       53.35      1.31 o 
  -5  -1   5      135.64      123.67      2.38 o 
  -4  -1   5      154.16      139.27      2.04 o 
  -3  -1   5     1833.14     1884.90     20.79 o 
  -2  -1   5      144.57      143.08      1.69 o 
  -1  -1   5      120.50      132.77      1.45 o 
   0  -1   5       49.92       59.91      1.00 o 
   1  -1   5      974.80     1003.89     10.11 o 
   2  -1   5     3056.96     3033.84     32.38 o 
   3  -1   5      194.71      201.63      2.91 o 
   4  -1   5       23.66       18.22      0.83 o 
   5  -1   5       40.66       25.60      1.13 o 
   6  -1   5       50.96       44.12      1.57 o 
   7  -1   5       49.53       49.92      1.65 o 
   8  -1   5      297.16      281.34      5.18 o 
   9  -1   5        9.37        9.80      1.55 o 
 -10   0   5       21.65       30.50      2.87 o 
  -9   0   5       90.51       93.43      4.40 o 
  -8   0   5       73.39       75.10      2.31 o 
  -7   0   5      552.58      551.20      7.29 o 
  -6   0   5       79.91       81.50      1.68 o 
  -5   0   5      363.85      401.15      4.02 o 
  -4   0   5       99.91      109.04      1.73 o 
  -3   0   5     3465.87     3630.15     39.45 o 
  -2   0   5     3933.45     4063.70     38.10 o 
  -1   0   5        0.50        1.72      0.33 o 
   0   0   5     1324.18     1374.88     13.76 o 
   1   0   5     8814.45     8409.12    109.14 o 
   2   0   5     1192.76     1201.67     13.23 o 
   3   0   5        0.63        0.27      0.35 o 
   4   0   5      143.63      136.00      2.74 o 
   5   0   5      441.57      433.93      5.59 o 
   6   0   5     1388.45     1369.86     15.60 o 
   7   0   5       77.42       74.34      1.89 o 
   8   0   5       11.36        9.75      0.96 o 
   9   0   5      101.04      107.70      3.03 o 
  10   0   5       56.44       69.46      5.55 o 
 -10   1   5       15.70       13.06      2.24 o 
  -9   1   5        9.86       12.25      1.53 o 
  -8   1   5       15.05       15.61      1.22 o 
  -7   1   5      288.08      285.44      4.35 o 
  -6   1   5       85.29       86.61      1.51 o 
  -5   1   5       81.74       73.65      1.19 o 
  -4   1   5     1324.67     1420.32     12.66 o 
  -3   1   5        4.47        6.55      0.32 o 
  -2   1   5     3777.55     3862.78     36.23 o 
  -1   1   5     1134.50     1148.11     11.86 o 
   0   1   5      667.62      581.88      6.40 o 
   1   1   5     1346.87     1341.90     16.24 o 
   2   1   5       96.57      109.38      1.73 o 
   3   1   5      181.08      213.75      2.97 o 
   4   1   5      385.70      369.21      4.73 o 
   5   1   5        2.41        7.89      0.51 o 
   6   1   5      763.92      741.73      8.95 o 
   7   1   5      222.17      214.34      4.86 o 
   8   1   5      392.02      408.35      5.73 o 
   9   1   5       96.38       88.41      4.23 o 
  10   1   5        0.35        0.58      2.33 o 
 -10   2   5        0.01       -0.58      2.04 o 
  -9   2   5        8.93        7.48      1.40 o 
  -8   2   5        5.74        7.35      1.27 o 
  -7   2   5        6.30        4.11      0.73 o 
  -6   2   5     1813.30     1830.87     17.45 o 
  -5   2   5        2.06        5.95      0.42 o 
  -4   2   5     1087.48     1116.64     10.77 o 
  -3   2   5      588.82      640.02      5.93 o 
  -2   2   5      864.39      940.85      8.99 o 
  -1   2   5      333.62      324.90      3.32 o 
   0   2   5      209.00      192.91      2.25 o 
   1   2   5      565.41      558.13      7.06 o 
   2   2   5     2441.70     2414.78     30.31 o 
   3   2   5      366.10      357.08      4.45 o 
   4   2   5      200.78      176.73      2.65 o 
   5   2   5      907.92      859.30      9.03 o 
   6   2   5      298.17      283.16      4.06 o 
   7   2   5        1.13        0.18      0.62 o 
   8   2   5        0.89        2.33      0.74 o 
   9   2   5       10.19       11.79      1.82 o 
  10   2   5       14.90       11.38      2.92 o 
 -10   3   5       32.71       22.76      3.50 o 
  -9   3   5        6.06        9.30      1.50 o 
  -8   3   5        0.35        0.33      0.79 o 
  -7   3   5       14.45       14.84      1.11 o 
  -6   3   5       12.52       13.77      0.70 o 
  -5   3   5      308.51      332.41      3.74 o 
  -4   3   5      105.51       97.96      1.61 o 
  -3   3   5       20.41       25.63      0.81 o 
  -2   3   5     2745.71     2825.52     25.58 o 
  -1   3   5     1098.59     1097.11      9.83 o 
   0   3   5      256.03      250.86      2.85 o 
   1   3   5     1701.43     1848.24     22.21 o 
   2   3   5     2504.51     2524.28     30.25 o 
   3   3   5      741.96      797.82     10.28 o 
   4   3   5      530.66      588.64      6.95 o 
   5   3   5      231.86      224.16      3.24 o 
   6   3   5      801.25      823.09      8.83 o 
   7   3   5      306.33      308.39      4.47 o 
   8   3   5       33.05       32.83      2.02 o 
   9   3   5      184.34      191.12      4.81 o 
  10   3   5      273.46      279.31     10.80 o 
 -10   4   5      169.53      188.54      8.76 o 
  -9   4   5      360.52      353.62      8.55 o 
  -8   4   5       27.85       23.66      1.47 o 
  -7   4   5        5.55        4.46      0.91 o 
  -6   4   5       38.70       38.50      1.18 o 
  -5   4   5      343.21      323.03      3.72 o 
  -4   4   5      503.33      477.53      5.41 o 
  -3   4   5     1706.72     1795.89     16.73 o 
  -2   4   5      502.67      553.27      5.15 o 
  -1   4   5     1368.94     1366.52     13.86 o 
   0   4   5      449.97      441.59      5.16 o 
   1   4   5        0.16        0.29      0.31 o 
   2   4   5     1127.51     1220.86     14.99 o 
   3   4   5       86.37       77.34      1.89 o 
   4   4   5     2429.95     2540.23     30.76 o 
   5   4   5      229.88      246.89      3.51 o 
   6   4   5       14.74       15.20      1.46 o 
   7   4   5      457.30      464.62      6.05 o 
   8   4   5       16.30       17.83      1.57 o 
   9   4   5      355.07      312.94      6.56 o 
  10   4   5       11.79        7.30      2.03 o 
 -10   5   5       14.99       12.55      2.92 o 
  -9   5   5       63.97       60.25      7.15 o 
  -8   5   5      572.56      591.97     10.82 o 
  -7   5   5      653.40      626.91      9.10 o 
  -6   5   5       24.81       26.12      1.42 o 
  -5   5   5       10.58       11.58      0.69 o 
  -4   5   5     1004.13     1087.60     10.59 o 
  -3   5   5      517.29      566.56      5.70 o 
  -2   5   5      480.97      461.35      4.68 o 
  -1   5   5      210.46      234.15      2.79 o 
   0   5   5      252.27      259.13      3.28 o 
   1   5   5      300.92      316.44      4.33 o 
   2   5   5      232.93      210.93      3.20 o 
   3   5   5       36.28       36.10      1.11 o 
   4   5   5        0.08        0.57      0.41 o 
   5   5   5       23.64       43.32      2.85 o 
   6   5   5      855.57      896.22     11.78 o 
   7   5   5       45.18       44.20      1.77 o 
   8   5   5       76.56       67.38      2.73 o 
   9   5   5      562.69      557.73      9.98 o 
  10   5   5       66.89       80.85      3.99 o 
  -9   6   5       12.83       16.67      1.69 o 
  -8   6   5       24.29       24.28      1.74 o 
  -7   6   5      281.99      289.26      4.99 o 
  -6   6   5       68.52       68.40      1.85 o 
  -5   6   5        4.03        3.46      0.93 o 
  -4   6   5      545.41      529.78      5.12 o 
  -3   6   5       16.67       25.09      0.72 o 
  -2   6   5      811.14      915.08      9.60 o 
  -1   6   5      804.07      857.84     11.30 o 
   0   6   5        2.65        1.39      0.38 o 
   1   6   5      237.02      227.15      3.38 o 
   2   6   5     1458.59     1581.33     19.33 o 
   3   6   5      786.41      806.50     10.33 o 
   4   6   5      577.71      639.57      8.47 o 
   5   6   5      110.18       90.22      2.08 o 
   6   6   5        2.32        7.13      0.80 o 
   7   6   5      224.19      202.76      4.54 o 
   8   6   5      488.13      471.35     11.56 o 
   9   6   5       58.05       59.18      3.28 o 
  10   6   5        0.11       -1.82      2.92 o 
  -9   7   5       33.11       40.63      2.30 o 
  -8   7   5       73.17       74.91      2.75 o 
  -7   7   5        0.10        0.64      0.80 o 
  -6   7   5      427.06      402.06      6.23 o 
  -5   7   5      842.29      830.85     10.12 o 
  -4   7   5      489.44      479.33      5.59 o 
  -3   7   5        0.16        0.36      0.28 o 
  -2   7   5      104.06      112.68      1.87 o 
  -1   7   5     1076.25     1124.44     11.64 o 
   0   7   5      110.63      121.93      2.14 o 
   1   7   5     1356.41     1445.32     17.80 o 
   2   7   5      541.62      552.40      7.32 o 
   3   7   5      387.10      370.93      5.27 o 
   4   7   5      144.90      142.65      2.64 o 
   5   7   5      104.56       85.26      1.95 o 
   6   7   5      757.24      748.38     13.65 o 
   7   7   5       50.11       49.26      2.18 o 
   8   7   5      460.24      424.38      7.96 o 
   9   7   5       25.06       24.42      2.52 o 
  10   7   5       18.91       13.43      2.37 o 
  -9   8   5        5.08        4.18      1.35 o 
  -8   8   5       77.42       68.85      2.75 o 
  -7   8   5        5.08        6.45      1.14 o 
  -6   8   5      182.39      184.68      3.71 o 
  -5   8   5      211.81      205.27      3.78 o 
  -4   8   5      409.12      378.21      5.10 o 
  -3   8   5      573.36      569.02      6.98 o 
  -2   8   5       33.33       18.24      1.04 o 
  -1   8   5      165.13      194.03      2.79 o 
   0   8   5      657.42      716.00      9.28 o 
   1   8   5       12.33       11.00      0.93 o 
   2   8   5     1125.99     1180.21     14.81 o 
   3   8   5        0.00        0.09      0.51 o 
   4   8   5      213.02      212.12      3.50 o 
   5   8   5       22.15       18.77      1.04 o 
   6   8   5        3.05        2.98      1.71 o 
   7   8   5      108.10       90.81      3.86 o 
   8   8   5      108.64      112.80      3.52 o 
   9   8   5      357.70      339.82     13.13 o 
  10   8   5       31.52       29.56      2.80 o 
  -8   9   5        1.31        0.06      1.11 o 
  -7   9   5       12.75        8.77      1.44 o 
  -6   9   5      744.80      770.69     10.85 o 
  -5   9   5     1943.83     1868.26     20.92 o 
  -4   9   5     1827.41     1745.05     19.49 o 
  -3   9   5      645.29      606.29      7.50 o 
  -2   9   5       33.47       24.25      0.88 o 
  -1   9   5       64.83       65.80      1.43 o 
   0   9   5      575.36      678.83     10.11 o 
   1   9   5      901.12      921.82     11.80 o 
   2   9   5      541.20      612.57      8.18 o 
   3   9   5      150.79      186.17      3.26 o 
   4   9   5      224.31      237.73      3.85 o 
   5   9   5        0.09        0.92      0.65 o 
   6   9   5       36.11       42.17      1.95 o 
   7   9   5       22.45       20.52      1.59 o 
   8   9   5       26.73       22.87      2.09 o 
   9   9   5        0.02       -1.46      1.46 o 
  10   9   5       81.99       80.63      4.20 o 
  -8  10   5       15.51       23.92      3.10 o 
  -7  10   5       41.13       39.90      2.27 o 
  -6  10   5        0.09        0.68      0.88 o 
  -5  10   5       12.21       13.03      1.02 o 
  -4  10   5       22.29       21.64      1.19 o 
  -3  10   5      188.25      188.81      3.18 o 
  -2  10   5      321.11      310.00      4.91 o 
  -1  10   5      451.72      468.85      6.57 o 
   0  10   5       64.71       73.31      1.74 o 
   1  10   5       13.01       22.73      1.09 o 
   2  10   5      764.45      837.08     10.95 o 
   3  10   5      328.59      323.01      4.97 o 
   4  10   5        0.04        0.39      0.69 o 
   5  10   5       40.37       34.62      1.82 o 
   6  10   5       86.44       72.13      2.60 o 
   7  10   5        0.54        0.60      0.94 o 
   8  10   5        0.66        1.17      1.14 o 
   9  10   5       12.11       10.64      2.48 o 
  10  10   5        0.84        1.55      1.76 o 
  -8  11   5      299.45      343.24      7.23 o 
  -7  11   5       17.94       23.24      1.63 o 
  -6  11   5       25.34       25.56      1.56 o 
  -5  11   5        5.59        5.74      0.89 o 
  -4  11   5       16.25       13.80      1.25 o 
  -3  11   5      546.16      505.92      6.69 o 
  -2  11   5      411.79      390.33      6.01 o 
  -1  11   5      321.12      337.07      5.52 o 
   0  11   5      877.10      848.18     13.82 o 
   1  11   5      381.22      382.11      5.67 o 
   2  11   5       73.81       73.53      2.95 o 
   3  11   5       28.58       27.69      1.32 o 
   4  11   5        5.52        4.36      0.81 o 
   5  11   5      455.38      444.36      7.91 o 
   6  11   5      481.89      474.45     10.22 o 
   7  11   5       19.05       19.87      1.61 o 
   8  11   5        0.58       -0.73      1.50 o 
   9  11   5      125.33      117.16      4.69 o 
  10  11   5       54.28       56.62      3.65 o 
  -7  12   5       69.88       75.16      3.02 o 
  -6  12   5       25.02       26.79      2.95 o 
  -5  12   5       28.45       31.92      1.55 o 
  -4  12   5      253.65      243.03      4.91 o 
  -3  12   5     2384.97     2250.05     25.06 o 
  -2  12   5      118.56      110.24      2.68 o 
  -1  12   5      567.50      526.79      8.85 o 
   0  12   5      136.44      127.67      2.66 o 
   1  12   5      885.40      838.41     11.13 o 
   2  12   5      134.62      118.09      2.95 o 
   3  12   5      533.29      529.46      7.59 o 
   4  12   5        2.80        2.22      0.76 o 
   5  12   5       65.66       64.24      2.50 o 
   6  12   5      168.88      167.52      4.25 o 
   7  12   5      187.58      175.68      4.42 o 
   8  12   5       23.54       22.38      2.37 o 
   9  12   5        0.57        0.00      1.57 o 
  -7  13   5        8.57        7.44      1.59 o 
  -6  13   5       53.99       60.75      2.40 o 
  -5  13   5       29.62       28.29      1.50 o 
  -4  13   5        5.56        5.29      0.86 o 
  -3  13   5        0.52        0.68      0.71 o 
  -2  13   5      122.07       98.24      2.66 o 
  -1  13   5       13.78        7.55      1.11 o 
   0  13   5      666.93      661.03     10.80 o 
   1  13   5      485.65      472.92      7.80 o 
   2  13   5      586.08      561.31      8.04 o 
   3  13   5       22.77       22.54      1.69 o 
   4  13   5      673.43      667.80     15.42 o 
   5  13   5     1051.56     1048.48     16.55 o 
   6  13   5      171.10      160.59      4.25 o 
   7  13   5      335.49      301.23      6.40 o 
   8  13   5        7.64        4.57      1.72 o 
   9  13   5       46.73       51.25      3.36 o 
  -6  14   5       67.64       70.07      2.65 o 
  -5  14   5      110.95       98.54      4.16 o 
  -4  14   5      175.04      164.42      3.87 o 
  -3  14   5        2.00        0.93      0.72 o 
  -2  14   5       88.02       77.75      2.36 o 
  -1  14   5      919.37      853.59     13.66 o 
   0  14   5      214.37      221.56      4.81 o 
   1  14   5      241.18      248.84      4.42 o 
   2  14   5       60.43       67.89      2.44 o 
   3  14   5      290.01      282.07      4.79 o 
   4  14   5      258.57      251.78      5.45 o 
   5  14   5       89.22       87.43      3.07 o 
   6  14   5        2.78       -0.19      1.09 o 
   7  14   5       28.69       20.71      3.50 o 
   8  14   5       52.68       38.32      2.94 o 
   9  14   5        3.01       -0.63      1.72 o 
  -5  15   5        8.67        4.36      1.28 o 
  -4  15   5       12.14       20.70      1.56 o 
  -3  15   5        0.69        0.77      0.92 o 
  -2  15   5      101.11       89.70      2.37 o 
  -1  15   5       23.03       26.58      1.74 o 
   0  15   5      585.88      556.08      9.67 o 
   1  15   5      952.69      911.42     14.43 o 
   2  15   5      106.36      102.92      2.64 o 
   3  15   5       18.42       16.31      1.73 o 
   4  15   5      131.31      144.86      4.04 o 
   5  15   5       97.04       92.44      6.14 o 
   6  15   5      129.96      131.64      3.98 o 
   7  15   5      330.39      335.45      8.87 o 
   8  15   5       14.89       22.30      2.73 o 
  -4  16   5       57.72       53.09      2.91 o 
  -3  16   5      114.95      124.15      3.32 o 
  -2  16   5       10.99        7.13      1.02 o 
  -1  16   5       25.93       26.95      1.84 o 
   0  16   5       18.07       13.29      1.40 o 
   1  16   5       85.69       81.79      2.85 o 
   2  16   5       98.01       98.67      3.03 o 
   3  16   5       62.85       61.47      2.75 o 
   4  16   5       27.28       32.79      2.18 o 
   5  16   5       82.40       85.48      4.75 o 
   6  16   5        1.16       -0.52      1.21 o 
   7  16   5      127.42      132.54      5.24 o 
  -4  17   5       28.16       37.90      2.15 o 
  -3  17   5       79.28       87.26      2.88 o 
  -2  17   5       16.03       12.21      1.41 o 
  -1  17   5       36.37       43.39      2.92 o 
   0  17   5       79.86       76.77      2.90 o 
   1  17   5        1.55        1.08      1.60 o 
   2  17   5        9.50        7.82      1.64 o 
   3  17   5      309.12      329.98      6.89 o 
   4  17   5      330.68      356.32     13.77 o 
   5  17   5      129.55      121.81      3.98 o 
   6  17   5        9.63        8.62      3.36 o 
   7  17   5      121.28      135.55      5.56 o 
  -2  18   5      130.45      161.99      3.97 o 
  -1  18   5       55.42       61.30      2.69 o 
   0  18   5      109.17      113.79      4.32 o 
   1  18   5       21.42       18.26      1.95 o 
   2  18   5      145.68      145.61      5.40 o 
   3  18   5      430.26      443.42     10.93 o 
   4  18   5      305.42      326.77      7.07 o 
   5  18   5        1.68        5.65      1.56 o 
   6  18   5       16.92       17.83      2.59 o 
  -1  19   5        9.14       10.43      1.67 o 
   0  19   5       20.45       21.43      2.33 o 
   1  19   5        0.20       -1.17      1.24 o 
   2  19   5       18.39       20.14      3.50 o 
   3  19   5       16.94       21.60      3.50 o 
   4  19   5      177.55      191.13      8.03 o 
  -4 -15   6       78.71       86.20      4.02 o 
  -3 -15   6        0.03        3.95      1.89 o 
  -2 -15   6       50.58       55.74      3.30 o 
  -1 -15   6        3.38        2.37      1.61 o 
   0 -15   6       18.29       22.72      2.06 o 
   1 -15   6        3.78        4.03      1.28 o 
  -5 -14   6        8.01       11.59      3.79 o 
  -4 -14   6       31.09       31.84      2.27 o 
  -3 -14   6        4.21        7.49      1.97 o 
  -2 -14   6        9.54       12.25      2.27 o 
  -1 -14   6       11.17       13.19      2.08 o 
   0 -14   6       36.93       36.89      3.28 o 
   1 -14   6      170.52      173.81      4.55 o 
   2 -14   6        0.75       -0.02      1.11 o 
   3 -14   6       60.49       57.33      2.80 o 
  -6 -13   6        5.66        6.61      1.95 o 
  -5 -13   6       33.96       28.00      2.24 o 
  -4 -13   6        5.27        3.65      1.15 o 
  -3 -13   6        0.79        1.14      0.94 o 
  -2 -13   6       62.80       62.51      2.58 o 
  -1 -13   6       24.86       36.81      1.39 o 
   0 -13   6        1.39        2.69      0.91 o 
   1 -13   6        0.19       -0.19      0.80 o 
   2 -13   6       17.28       19.26      1.52 o 
   3 -13   6       15.14       14.03      1.61 o 
   4 -13   6        4.29        6.52      1.75 o 
  -7 -12   6       81.14       90.18      6.13 o 
  -6 -12   6       12.79       22.11      2.01 o 
  -5 -12   6        5.87        5.39      1.15 o 
  -4 -12   6        6.48        8.95      1.18 o 
  -3 -12   6       51.33       55.73      2.32 o 
  -2 -12   6        4.30        3.11      0.80 o 
  -1 -12   6        0.86        0.91      0.67 o 
   0 -12   6       26.14       29.58      1.25 o 
   1 -12   6        5.13       11.10      1.09 o 
   2 -12   6        8.89        8.33      1.04 o 
   3 -12   6        0.01        4.05      1.05 o 
   4 -12   6      352.40      325.44     10.36 o 
   5 -12   6        2.34        2.19      1.90 o 
  -8 -11   6       59.98       66.87      4.67 o 
  -7 -11   6        3.59        4.67      1.44 o 
  -6 -11   6       19.47       19.90      2.21 o 
  -5 -11   6      173.53      173.91      5.90 o 
  -4 -11   6        0.08       -0.28      0.86 o 
  -3 -11   6      166.28      148.46      4.86 o 
  -2 -11   6       68.03       72.98      1.68 o 
  -1 -11   6       68.88       69.50      1.63 o 
   0 -11   6       10.28        8.52      0.76 o 
   1 -11   6       48.55       46.69      1.71 o 
   2 -11   6       58.51       57.75      1.93 o 
   3 -11   6      145.57      138.59      3.12 o 
   4 -11   6       62.67       82.86      7.15 o 
   5 -11   6        7.56        2.48      1.44 o 
  -8 -10   6       58.81       58.99      3.51 o 
  -7 -10   6       15.92       18.31      1.65 o 
  -6 -10   6      163.20      145.62      3.79 o 
  -5 -10   6        7.32        9.61      1.43 o 
  -4 -10   6       17.57       19.25      1.52 o 
  -3 -10   6      176.15      172.15      5.06 o 
  -2 -10   6       28.06       30.87      1.09 o 
  -1 -10   6       44.22       42.89      1.29 o 
   0 -10   6        0.02       -0.48      0.48 o 
   1 -10   6       36.19       30.48      1.14 o 
   2 -10   6       34.72       41.41      1.84 o 
   3 -10   6        7.32        4.99      1.25 o 
   4 -10   6       91.38       80.08      2.72 o 
   5 -10   6        0.07        1.28      1.33 o 
   6 -10   6       21.10       13.35      3.21 o 
  -9  -9   6       23.99       25.83      2.66 o 
  -8  -9   6       13.79       11.93      1.74 o 
  -7  -9   6        0.00        0.18      0.96 o 
  -6  -9   6      345.17      315.70      6.08 o 
  -5  -9   6       25.47       27.51      1.96 o 
  -4  -9   6       22.32       23.87      1.25 o 
  -3  -9   6       20.39       38.98      2.38 o 
  -2  -9   6      398.14      381.80      4.53 o 
  -1  -9   6      204.35      198.63      2.84 o 
   0  -9   6      119.39      165.67      2.54 o 
   1  -9   6      107.03      111.67      2.17 o 
   2  -9   6      238.80      227.47      3.88 o 
   3  -9   6      100.41       89.62      2.34 o 
   4  -9   6      150.94      138.11      3.51 o 
   5  -9   6        5.25        3.92      1.03 o 
   6  -9   6       52.57       70.45      3.61 o 
   7  -9   6       43.26       51.48      4.38 o 
  -9  -8   6       12.56       16.23      2.24 o 
  -8  -8   6       11.23       11.35      1.67 o 
  -7  -8   6       15.94       13.73      1.42 o 
  -6  -8   6      107.08      103.59      2.60 o 
  -5  -8   6     1583.44     1558.90     23.98 o 
  -4  -8   6        0.71        0.85      0.66 o 
  -3  -8   6        1.75        2.99      0.47 o 
  -2  -8   6      130.74      114.63      1.79 o 
  -1  -8   6       38.61       39.94      1.11 o 
   0  -8   6       27.84       33.03      1.07 o 
   1  -8   6      537.39      549.20      6.53 o 
   2  -8   6      117.83      112.87      2.39 o 
   3  -8   6       51.43       54.16      1.73 o 
   4  -8   6       13.06       13.95      1.28 o 
   5  -8   6        3.34        3.56      1.01 o 
   6  -8   6       23.29       21.66      1.65 o 
   7  -8   6      232.11      261.34     10.22 o 
  -9  -7   6       17.45       17.80      2.24 o 
  -8  -7   6       21.35       20.75      1.95 o 
  -7  -7   6       16.94       19.88      1.58 o 
  -6  -7   6     2697.27     2569.28     41.52 o 
  -5  -7   6      434.44      443.30      7.96 o 
  -4  -7   6      144.29      136.94      2.74 o 
  -3  -7   6        2.96        4.62      0.47 o 
  -2  -7   6       32.72       30.07      0.82 o 
  -1  -7   6       49.46       51.67      1.38 o 
   0  -7   6      118.74      139.37      2.12 o 
   1  -7   6       33.61       41.25      1.39 o 
   2  -7   6        0.50       -0.09      0.51 o 
   3  -7   6       53.43       55.51      1.50 o 
   4  -7   6       21.61       17.05      1.29 o 
   5  -7   6      455.48      438.91      7.31 o 
   6  -7   6      579.59      564.97      9.13 o 
   7  -7   6        0.14       -1.28      1.33 o 
   8  -7   6       20.28       11.58      5.69 o 
 -10  -6   6        0.86        0.88      2.33 o 
  -9  -6   6      151.47      145.27      4.65 o 
  -8  -6   6       89.32       87.56      3.50 o 
  -7  -6   6       39.26       37.98      1.90 o 
  -6  -6   6      297.48      275.06      4.48 o 
  -5  -6   6      225.71      227.03      3.82 o 
  -4  -6   6      931.25      929.80     11.45 o 
  -3  -6   6      982.38     1072.36     11.49 o 
  -2  -6   6      252.36      281.99      3.14 o 
  -1  -6   6      423.64      392.41      4.12 o 
   1  -6   6      972.21      999.70     10.65 o 
   2  -6   6      619.72      648.83      7.98 o 
   3  -6   6      262.43      251.73      4.47 o 
   4  -6   6       22.01       23.33      1.65 o 
   5  -6   6      699.33      669.10     11.86 o 
   6  -6   6       18.67       21.72      2.09 o 
   7  -6   6        0.16        0.58      0.96 o 
   8  -6   6       14.48       15.62      2.27 o 
 -10  -5   6       33.78       30.63      2.78 o 
  -9  -5   6       21.87       19.13      4.65 o 
  -8  -5   6       11.79       10.58      1.26 o 
  -7  -5   6        1.53        1.65      0.94 o 
  -6  -5   6      236.78      227.29      3.95 o 
  -5  -5   6       77.13       81.36      2.03 o 
  -4  -5   6      176.29      166.42      2.51 o 
  -3  -5   6       58.10       66.14      1.15 o 
  -2  -5   6      516.07      529.01      5.13 o 
  -1  -5   6     2332.59     2463.58     21.52 o 
   0  -5   6       45.34       56.18      1.24 o 
   1  -5   6     1259.03     1240.57     12.76 o 
   2  -5   6        0.01       -0.19      0.43 o 
   3  -5   6      116.99      120.59      3.60 o 
   4  -5   6      123.11      116.33      3.03 o 
   5  -5   6      143.64      132.83      3.62 o 
   6  -5   6      286.01      280.48      6.74 o 
   7  -5   6       62.14       61.51      2.73 o 
   8  -5   6       11.74       13.36      2.06 o 
 -10  -4   6        4.89       11.75      4.82 o 
  -9  -4   6      124.61      131.56      4.32 o 
  -8  -4   6      112.89      110.13      3.21 o 
  -7  -4   6       89.70       83.54      2.63 o 
  -6  -4   6      323.31      314.56      4.81 o 
  -5  -4   6       79.48       77.12      1.90 o 
  -4  -4   6     1812.96     1714.86     17.72 o 
  -3  -4   6      123.86      133.92      1.77 o 
  -2  -4   6     2673.85     2804.72     24.62 o 
  -1  -4   6       87.10       82.80      1.39 o 
   0  -4   6      705.46      800.26      7.75 o 
   1  -4   6        6.29       10.54      0.67 o 
   2  -4   6     1118.12     1053.87     12.14 o 
   3  -4   6     1552.84     1538.46     19.39 o 
   4  -4   6      207.17      200.59      5.43 o 
   5  -4   6       39.92       36.96      2.16 o 
   6  -4   6       22.96       24.39      1.71 o 
   7  -4   6        1.97        3.31      1.18 o 
   8  -4   6      109.08       99.53      3.08 o 
   9  -4   6        0.50        2.60      1.37 o 
 -10  -3   6       34.17       36.28      2.78 o 
  -9  -3   6      143.91      152.82      4.62 o 
  -8  -3   6       49.87       59.47      2.38 o 
  -7  -3   6      581.67      538.68      7.92 o 
  -6  -3   6      942.08      963.79     12.78 o 
  -5  -3   6      242.74      264.15      4.00 o 
  -4  -3   6      487.71      475.16      6.79 o 
  -3  -3   6     3097.84     3257.45     30.45 o 
  -2  -3   6     4064.96     4230.68     36.79 o 
  -1  -3   6     1671.01     1773.92     15.39 o 
   0  -3   6       31.32       64.35      1.17 o 
   1  -3   6     1380.66     1363.82     13.71 o 
   2  -3   6     4777.91     4709.50     50.05 o 
   3  -3   6      511.53      563.82      7.27 o 
   4  -3   6     1696.01     1646.56     20.63 o 
   5  -3   6      708.31      709.78      9.83 o 
   6  -3   6      214.51      225.59      5.02 o 
   7  -3   6       29.60       21.76      1.53 o 
   8  -3   6      298.95      310.65      6.65 o 
   9  -3   6        2.77        6.71      1.86 o 
 -10  -2   6       72.87       72.84      3.89 o 
  -9  -2   6        5.54       12.11      2.58 o 
  -8  -2   6        0.07        0.06      0.84 o 
  -7  -2   6       15.18       11.60      0.96 o 
  -6  -2   6      251.92      269.91      4.19 o 
  -5  -2   6      419.50      414.17      5.59 o 
  -4  -2   6       19.91       15.60      0.66 o 
  -3  -2   6      635.25      712.76      8.41 o 
  -2  -2   6       26.70       54.65      0.95 o 
  -1  -2   6      111.64      136.46      2.03 o 
   0  -2   6      322.89      326.39      3.44 o 
   1  -2   6     1286.03     1344.04     13.55 o 
   2  -2   6      155.28      149.16      2.41 o 
   3  -2   6     1812.14     1920.42     21.07 o 
   4  -2   6        0.66        2.13      1.09 o 
   5  -2   6       87.45       72.45      1.83 o 
   6  -2   6     1039.93     1000.70     11.95 o 
   7  -2   6      358.64      348.12      5.98 o 
   8  -2   6       23.19       26.26      1.67 o 
   9  -2   6       56.87       59.25      2.49 o 
 -10  -1   6      173.45      176.94      6.52 o 
  -9  -1   6        2.02        2.43      1.47 o 
  -8  -1   6       30.23       28.52      1.98 o 
  -7  -1   6      149.31      143.69      2.85 o 
  -6  -1   6      354.36      357.95      5.11 o 
  -5  -1   6        0.49        0.23      0.42 o 
  -4  -1   6      234.69      275.52      3.71 o 
  -3  -1   6      110.82      115.64      1.96 o 
  -2  -1   6     5499.01     5807.25     74.49 o 
  -1  -1   6      916.10      990.18      8.81 o 
   0  -1   6      213.63      205.10      2.46 o 
   1  -1   6      214.95      215.18      2.63 o 
   2  -1   6      730.77      806.62      9.29 o 
   3  -1   6      270.13      251.40      3.56 o 
   4  -1   6        0.89        0.05      0.47 o 
   5  -1   6      107.09      103.93      2.11 o 
   6  -1   6       88.60       71.03      1.83 o 
   7  -1   6      247.52      248.78      5.70 o 
   8  -1   6        0.48        0.59      0.86 o 
   9  -1   6        5.80        6.49      1.26 o 
  10  -1   6       50.10       51.37      4.96 o 
 -10   0   6        0.43       -1.40      1.40 o 
  -9   0   6        7.12       11.53      1.50 o 
  -8   0   6      128.81      126.84      6.78 o 
  -7   0   6      387.27      386.33      5.53 o 
  -6   0   6      781.09      789.10      9.84 o 
  -5   0   6        0.53        1.81      0.50 o 
  -4   0   6      296.08      289.30      3.88 o 
  -3   0   6     1403.44     1605.51     14.25 o 
  -2   0   6       25.54       29.89      0.74 o 
  -1   0   6     1113.08     1158.38     12.09 o 
   0   0   6       76.04       84.25      1.27 o 
   1   0   6      642.10      672.13      7.65 o 
   2   0   6      710.39      695.37      8.02 o 
   4   0   6        0.02       -0.12      0.39 o 
   5   0   6       11.98        8.75      0.79 o 
   6   0   6      648.85      680.09      8.55 o 
   7   0   6       61.11       59.28      1.99 o 
   8   0   6       25.50       22.46      1.47 o 
   9   0   6       56.21       68.30      2.95 o 
  10   0   6       20.81       16.64      3.50 o 
 -10   1   6       42.40       33.53      2.94 o 
  -9   1   6       26.20       32.47      2.73 o 
  -8   1   6      369.01      335.53      9.31 o 
  -7   1   6      225.27      204.92      3.49 o 
  -6   1   6     1030.54     1046.59     11.25 o 
  -5   1   6      334.55      291.84      3.36 o 
  -4   1   6       33.97       49.62      0.89 o 
  -3   1   6      537.87      605.19      5.63 o 
  -2   1   6     2448.18     2667.01     27.13 o 
  -1   1   6      115.64       94.98      1.43 o 
   0   1   6        1.19        0.56      0.26 o 
   1   1   6     1081.04     1044.08     11.54 o 
   2   1   6      544.90      569.36      7.46 o 
   3   1   6      507.04      606.17      7.21 o 
   4   1   6        8.50        4.94      0.54 o 
   5   1   6      466.75      456.82      5.88 o 
   6   1   6      233.06      232.86      3.61 o 
   7   1   6      659.88      646.75      8.19 o 
   8   1   6       11.96       15.09      1.18 o 
   9   1   6       80.59       76.65      3.90 o 
  10   1   6       18.86       13.03      2.16 o 
 -10   2   6        0.69        4.09      2.33 o 
  -9   2   6        7.66        5.44      1.75 o 
  -8   2   6      393.21      372.68      7.29 o 
  -7   2   6      514.98      511.37      6.17 o 
  -6   2   6      135.18      148.06      2.40 o 
  -5   2   6      145.89      157.54      2.15 o 
  -4   2   6      171.03      183.02      2.52 o 
  -3   2   6     2617.33     2955.57     25.78 o 
  -2   2   6      674.76      692.31      6.78 o 
  -1   2   6      385.03      406.97      4.13 o 
   0   2   6      400.23      440.47      5.17 o 
   1   2   6        0.07        0.64      0.44 o 
   2   2   6     2040.34     2101.71     28.73 o 
   3   2   6      616.42      625.83      8.18 o 
   4   2   6     1465.64     1463.36     16.25 o 
   5   2   6        2.61        4.43      0.64 o 
   6   2   6      243.51      240.63      3.65 o 
   7   2   6      139.50      138.51      2.67 o 
   8   2   6        3.16        2.43      0.79 o 
   9   2   6      164.11      179.06      4.57 o 
  10   2   6       69.83       74.42      5.55 o 
 -10   3   6        7.67       10.51      2.92 o 
  -9   3   6       35.05       35.61      3.79 o 
  -8   3   6        1.75        0.00      1.01 o 
  -7   3   6      147.04      144.24      3.55 o 
  -6   3   6      253.19      253.88      3.45 o 
  -5   3   6      212.33      203.86      3.46 o 
  -4   3   6      808.37      827.39      8.19 o 
  -3   3   6       77.02      107.90      3.49 o 
  -2   3   6      512.57      608.28      5.56 o 
  -1   3   6      947.84      938.45      9.57 o 
   0   3   6      114.07      116.82      1.70 o 
   1   3   6     1555.07     1573.40     17.07 o 
   2   3   6      271.57      322.17      4.35 o 
   3   3   6      213.69      290.11      8.76 o 
   4   3   6     2679.06     2750.27     29.56 o 
   5   3   6     1140.43     1175.00     13.28 o 
   6   3   6      147.05      156.45      2.74 o 
   7   3   6      600.31      583.60      7.42 o 
   8   3   6      252.15      251.85      4.52 o 
   9   3   6      203.01      201.29      4.91 o 
  10   3   6      104.70      109.15      6.42 o 
 -10   4   6       17.51       16.34      3.21 o 
  -9   4   6       21.16       26.85      3.21 o 
  -8   4   6       11.91        9.62      1.18 o 
  -7   4   6      371.92      383.96      6.13 o 
  -6   4   6      113.35      120.07      1.90 o 
  -5   4   6      596.50      630.13      6.52 o 
  -4   4   6      280.50      296.31      3.66 o 
  -3   4   6     1680.21     1760.56     16.40 o 
  -2   4   6      204.73      200.17      2.27 o 
  -1   4   6       88.50       97.66      1.57 o 
   0   4   6     2869.15     2962.16     31.76 o 
   1   4   6      834.27      896.92     10.03 o 
   2   4   6     1330.44     1372.21     16.85 o 
   3   4   6     1329.13     1487.41     18.38 o 
   4   4   6     2821.03     3041.84     36.69 o 
   5   4   6      340.07      346.55      5.23 o 
   6   4   6        3.33        3.89      1.05 o 
   7   4   6      313.93      311.43      4.49 o 
   8   4   6        0.64        0.57      1.52 o 
   9   4   6       14.94       16.84      1.77 o 
  10   4   6       49.76       58.70      4.09 o 
  -9   5   6        0.00       -0.29      2.04 o 
  -8   5   6      153.80      158.00      4.08 o 
  -7   5   6       68.63       69.35      2.17 o 
  -6   5   6      441.64      449.17      6.02 o 
  -5   5   6      658.03      629.83      6.53 o 
  -4   5   6        4.38       10.30      0.62 o 
  -3   5   6       18.25       17.75      0.61 o 
  -2   5   6       36.26       39.66      0.83 o 
  -1   5   6     1375.11     1403.27     17.37 o 
   0   5   6     3401.83     3412.03     36.56 o 
   1   5   6      602.95      605.04      7.79 o 
   2   5   6      566.48      585.59      7.64 o 
   3   5   6     2270.05     2507.88     30.32 o 
   4   5   6       28.86       11.79      0.86 o 
   5   5   6     1450.54     1431.03     17.97 o 
   6   5   6       63.98       74.16      2.04 o 
   7   5   6      433.03      412.92      6.36 o 
   8   5   6       87.33       77.08      6.60 o 
   9   5   6       20.69       18.00      1.79 o 
  10   5   6       33.16       32.60      3.06 o 
  -9   6   6       12.23       22.35      2.16 o 
  -8   6   6      403.49      428.16      7.85 o 
  -7   6   6      234.05      255.03      5.19 o 
  -6   6   6      747.54      741.52      9.28 o 
  -5   6   6     1837.87     1849.14     20.97 o 
  -4   6   6      183.03      172.95      2.27 o 
  -3   6   6      300.25      347.42      3.78 o 
  -2   6   6       61.56       66.27      1.22 o 
  -1   6   6     3802.96     4196.77     41.72 o 
   0   6   6     2207.25     2465.86     26.63 o 
   1   6   6      272.21      283.09      4.07 o 
   2   6   6     1512.63     1630.88     19.95 o 
   3   6   6      421.64      459.18      6.95 o 
   4   6   6      945.68     1054.49     13.42 o 
   5   6   6      657.19      691.72      9.31 o 
   6   6   6      400.70      494.70     18.83 o 
   7   6   6      302.63      298.72      6.00 o 
   8   6   6       91.35       89.24      5.00 o 
   9   6   6      106.32       99.32      3.46 o 
  10   6   6       25.37       32.32      2.87 o 
  -9   7   6      114.54      122.56      7.88 o 
  -8   7   6       15.70       19.44      2.85 o 
  -7   7   6       50.57       52.65      2.35 o 
  -6   7   6      662.24      672.02      9.43 o 
  -5   7   6      134.79      145.41      2.99 o 
  -4   7   6      331.93      323.64      4.52 o 
  -3   7   6        0.06        0.39      0.43 o 
  -2   7   6       44.77       49.25      1.20 o 
  -1   7   6       82.28       84.82      1.47 o 
   0   7   6     1131.86     1208.76     13.45 o 
   1   7   6     3328.16     3460.96     41.46 o 
   2   7   6       12.73       11.43      0.89 o 
   3   7   6      269.44      270.42      4.10 o 
   4   7   6       15.39       13.24      0.88 o 
   5   7   6      358.22      351.76      5.29 o 
   6   7   6      982.67     1017.48     13.26 o 
   7   7   6      190.84      176.55      4.26 o 
   8   7   6       17.86       18.23      2.23 o 
   9   7   6       12.62        8.83      1.49 o 
  10   7   6        2.11       -2.33      2.33 o 
  -9   8   6       12.23       11.83      1.95 o 
  -8   8   6        5.50        5.64      1.33 o 
  -7   8   6       14.36       12.49      1.44 o 
  -6   8   6        0.59        1.61      0.82 o 
  -5   8   6       59.86       65.19      2.49 o 
  -4   8   6       39.86       35.49      1.24 o 
  -3   8   6       42.62       37.33      1.25 o 
  -2   8   6      122.97       82.73      1.64 o 
  -1   8   6      122.36      153.43      2.15 o 
   0   8   6      714.84      757.97      9.83 o 
   1   8   6     2626.83     2827.01     34.11 o 
   2   8   6      285.92      298.02      4.47 o 
   3   8   6      109.61       99.29      2.13 o 
   4   8   6       44.53       55.98      1.69 o 
   5   8   6      494.37      485.11      6.92 o 
   6   8   6        9.34       11.38      1.27 o 
   7   8   6        0.21       -0.05      1.01 o 
   8   8   6        0.41        0.00      1.12 o 
   9   8   6      380.56      384.36      9.28 o 
  10   8   6      148.69      137.31      7.59 o 
  -8   9   6        0.90        0.49      1.18 o 
  -7   9   6       19.52       20.09      1.41 o 
  -6   9   6        1.28        0.16      0.83 o 
  -5   9   6      604.66      591.39      7.61 o 
  -4   9   6      795.19      753.75      9.16 o 
  -3   9   6        1.06        2.20      0.61 o 
  -2   9   6       17.92       22.77      1.11 o 
  -1   9   6       90.29       78.09      1.61 o 
   0   9   6      947.08     1041.30     13.21 o 
   1   9   6        1.06        0.85      0.56 o 
   2   9   6      317.47      372.86      5.38 o 
   3   9   6     1306.53     1313.38     16.52 o 
   4   9   6      694.20      654.32     10.36 o 
   5   9   6     1106.32     1093.57     14.10 o 
   6   9   6       44.10       50.79      2.18 o 
   7   9   6        8.43        7.40      1.21 o 
   8   9   6       60.55       51.94      3.24 o 
   9   9   6       46.78       52.02      3.36 o 
  10   9   6       99.08      106.24      6.13 o 
  -8  10   6       56.11       58.97      2.69 o 
  -7  10   6       56.37       62.99      2.33 o 
  -6  10   6       97.50       99.31      2.80 o 
  -5  10   6        1.24        1.85      0.74 o 
  -4  10   6      416.30      416.19      5.73 o 
  -3  10   6       96.61       91.82      2.11 o 
  -2  10   6       47.58       49.70      1.70 o 
  -1  10   6      213.80      206.92      3.82 o 
   0  10   6      177.65      175.12      3.09 o 
   1  10   6      137.47      129.57      2.55 o 
   2  10   6       13.00       19.77      1.43 o 
   3  10   6     3350.84     3331.09     40.26 o 
   4  10   6     1442.14     1436.30     18.11 o 
   5  10   6      272.30      251.57      4.21 o 
   6  10   6      420.31      403.65      7.45 o 
   7  10   6      178.04      166.56      4.21 o 
   8  10   6      126.02      134.98      3.92 o 
   9  10   6       18.15       16.12      2.21 o 
  10  10   6        1.07       -0.49      1.72 o 
  -8  11   6        3.18        2.24      1.88 o 
  -7  11   6       18.71       18.95      1.51 o 
  -6  11   6        3.72        2.35      0.98 o 
  -5  11   6        5.05        3.42      0.83 o 
  -4  11   6      257.98      257.70      4.11 o 
  -3  11   6       17.25       13.38      1.02 o 
  -2  11   6      682.52      665.05      9.28 o 
  -1  11   6      204.03      199.23      3.11 o 
   0  11   6      188.50      200.75      3.45 o 
   1  11   6        0.30        2.10      0.66 o 
   2  11   6     1063.97     1022.63     13.28 o 
   3  11   6       19.97       26.67      1.32 o 
   4  11   6       67.85       66.70      1.95 o 
   5  11   6     1317.31     1312.49     19.90 o 
   6  11   6       49.99       41.74      2.12 o 
   7  11   6       41.05       30.62      1.88 o 
   8  11   6      313.45      262.99      5.83 o 
   9  11   6       20.98       14.53      2.21 o 
  10  11   6       41.04       52.53      4.67 o 
  -7  12   6       20.25       17.07      1.60 o 
  -6  12   6       22.27       20.01      1.56 o 
  -5  12   6       43.93       45.68      2.32 o 
  -4  12   6      118.06      115.82      2.54 o 
  -3  12   6      318.93      319.46      4.79 o 
  -2  12   6        2.44        4.48      0.86 o 
  -1  12   6     1371.73     1285.49     16.60 o 
   0  12   6        4.86        5.11      0.83 o 
   1  12   6      275.46      250.94      4.93 o 
   2  12   6      401.40      413.03      6.18 o 
   3  12   6     2073.54     2032.40     29.35 o 
   4  12   6      299.05      300.49      4.89 o 
   5  12   6       15.47       14.25      1.44 o 
   6  12   6     1250.35     1209.11     18.74 o 
   7  12   6       69.99       56.91      2.50 o 
   8  12   6       89.18       93.63      4.67 o 
   9  12   6       37.80       51.86      8.03 o 
  -7  13   6       25.14       26.59      2.18 o 
  -6  13   6       58.51       72.28      4.20 o 
  -5  13   6       50.14       50.00      1.87 o 
  -4  13   6       62.49       57.99      1.92 o 
  -3  13   6      152.05      129.18      2.81 o 
  -2  13   6       16.08       16.67      1.26 o 
  -1  13   6      151.26      149.93      3.33 o 
   0  13   6       92.14       79.75      2.10 o 
   1  13   6        6.17        7.32      0.98 o 
   2  13   6       23.03       16.94      1.18 o 
   3  13   6      365.58      349.38      5.54 o 
   4  13   6       46.96       45.15      1.75 o 
   5  13   6      340.29      333.91      6.62 o 
   6  13   6      284.95      265.58      5.78 o 
   7  13   6      363.72      362.85      7.30 o 
   8  13   6       48.01       48.85      5.98 o 
   9  13   6      117.41      133.72      5.32 o 
  -6  14   6       67.94       81.92      2.80 o 
  -5  14   6        2.16       -0.18      1.05 o 
  -4  14   6       34.02       36.71      1.65 o 
  -3  14   6        9.77        5.64      0.96 o 
  -2  14   6       26.98       23.37      1.45 o 
  -1  14   6      617.69      558.50      8.34 o 
   0  14   6      215.91      198.06      4.47 o 
   1  14   6       70.56       66.13      2.07 o 
   2  14   6        2.29        0.59      0.82 o 
   3  14   6        0.00        0.53      0.88 o 
   4  14   6     1324.04     1291.62     23.36 o 
   5  14   6      863.75      822.04     13.58 o 
   6  14   6        0.06        1.39      1.12 o 
   7  14   6      197.55      200.03      5.05 o 
   8  14   6        7.77        5.78      2.04 o 
   9  14   6        1.24       -2.04      2.04 o 
  -5  15   6        2.59        1.70      1.09 o 
  -4  15   6        3.90        5.95      1.02 o 
  -3  15   6      205.16      206.16      5.21 o 
  -2  15   6      252.33      236.29      4.58 o 
  -1  15   6        0.11        0.63      0.82 o 
   0  15   6      326.75      281.45      5.89 o 
   1  15   6      627.50      585.57     10.01 o 
   2  15   6      248.19      221.12      4.13 o 
   3  15   6      217.67      217.77      4.15 o 
   4  15   6       29.58       30.54      2.66 o 
   5  15   6       18.30       15.29      1.64 o 
   6  15   6        6.72        8.82      1.57 o 
   7  15   6        3.01        2.79      2.37 o 
   8  15   6       45.44       64.11      3.86 o 
  -5  16   6       22.80       25.68      3.50 o 
  -4  16   6      114.56      122.57      3.34 o 
  -3  16   6        7.06        6.04      1.70 o 
  -2  16   6       12.25       12.89      1.24 o 
  -1  16   6        3.58        2.97      0.94 o 
   0  16   6      267.54      236.96      5.31 o 
   1  16   6        2.45        2.17      1.06 o 
   2  16   6        4.64        3.03      1.01 o 
   3  16   6     1001.60      971.70     15.71 o 
   4  16   6       82.77       80.69      3.07 o 
   5  16   6       71.26       75.19      3.12 o 
   6  16   6       12.40       14.33      1.81 o 
   7  16   6       27.54       26.43      3.94 o 
  -4  17   6       49.69       57.80      2.46 o 
  -3  17   6       30.34       24.71      1.77 o 
  -2  17   6       48.37       54.21      2.29 o 
  -1  17   6       68.56       74.31      2.85 o 
   0  17   6        1.46        3.02      1.09 o 
   1  17   6       54.73       52.25      2.39 o 
   2  17   6        0.02       -0.61      1.59 o 
   3  17   6        0.41       -0.36      1.60 o 
   4  17   6       21.79       16.12      1.79 o 
   5  17   6        0.53        1.86      1.32 o 
   6  17   6       21.28       24.03      2.73 o 
   7  17   6       18.39       22.19      2.66 o 
  -2  18   6       22.57       17.68      2.06 o 
  -1  18   6       10.79       15.25      1.87 o 
   0  18   6        3.29        8.53      1.65 o 
   1  18   6       16.09       16.90      1.95 o 
   2  18   6        0.01        0.88      1.75 o 
   3  18   6      176.35      189.39     12.26 o 
   4  18   6      180.97      199.10      5.28 o 
   5  18   6        1.14       -0.47      1.72 o 
   6  18   6       38.15       37.05      3.19 o 
  -1  19   6        0.10        0.33      1.27 o 
   0  19   6       40.38       50.86      3.08 o 
   1  19   6       33.31       35.01      2.66 o 
   2  19   6       23.72       25.39      3.50 o 
   3  19   6       23.29       22.18      3.50 o 
   4  19   6       60.86       64.96      3.81 o 
  -2 -15   7        0.73       -0.15      1.24 o 
  -1 -15   7      146.21      171.21     11.24 o 
  -5 -14   7        8.22        9.41      1.84 o 
  -4 -14   7        2.66        5.10      1.55 o 
  -3 -14   7        7.23       13.35      1.67 o 
  -2 -14   7      175.79      217.64      4.59 o 
  -1 -14   7       90.62      100.33      4.67 o 
   0 -14   7       27.57       39.84      1.79 o 
   1 -14   7       11.76       11.65      1.93 o 
   2 -14   7       22.69       26.68      2.07 o 
  -6 -13   7        4.54        2.77      2.77 o 
  -5 -13   7       86.79       95.49      3.73 o 
  -4 -13   7        8.58        9.28      1.61 o 
  -3 -13   7       46.35       50.25      2.17 o 
  -2 -13   7       34.47       31.89      1.74 o 
  -1 -13   7       83.80      101.57      2.55 o 
   0 -13   7        7.52        5.88      0.94 o 
   1 -13   7       12.90       15.26      1.22 o 
   2 -13   7        0.07       -1.06      1.06 o 
   3 -13   7        8.67        9.07      1.57 o 
  -7 -12   7       13.05       17.22      3.50 o 
  -6 -12   7        0.77       -0.68      2.16 o 
  -5 -12   7        1.97        3.31      1.40 o 
  -4 -12   7       24.44       22.19      2.13 o 
  -3 -12   7       69.29       73.93      2.59 o 
  -2 -12   7        2.86        5.43      1.11 o 
  -1 -12   7        0.68        0.11      0.58 o 
   0 -12   7       13.70       11.05      1.01 o 
   1 -12   7       50.71       47.77      1.72 o 
   2 -12   7       23.84       33.42      1.74 o 
   3 -12   7       49.57       48.50      2.47 o 
   4 -12   7       15.35       19.04      3.06 o 
  -7 -11   7       66.28       66.56      3.02 o 
  -6 -11   7       22.86       23.70      1.79 o 
  -5 -11   7      246.43      237.85      6.01 o 
  -4 -11   7      690.60      708.60     14.02 o 
  -3 -11   7      323.95      335.55      5.96 o 
  -2 -11   7       92.03       82.81      3.10 o 
  -1 -11   7       57.18       62.61      1.50 o 
   0 -11   7       20.40       19.34      0.95 o 
   1 -11   7       41.67       44.87      1.60 o 
   2 -11   7        7.50        7.02      0.96 o 
   3 -11   7       82.91       79.91      2.37 o 
   4 -11   7       41.39       56.27      3.19 o 
   5 -11   7        4.27        4.70      1.90 o 
  -8 -10   7        2.06        3.94      1.65 o 
  -7 -10   7       55.31       57.85      2.55 o 
  -6 -10   7       39.89       39.20      2.09 o 
  -5 -10   7      125.71      120.53      3.36 o 
  -4 -10   7       90.52       94.58      5.86 o 
  -3 -10   7       10.74       12.99      1.22 o 
  -2 -10   7      520.36      506.38      5.78 o 
  -1 -10   7      163.57      184.22      2.63 o 
   0 -10   7       39.62       30.58      1.21 o 
   1 -10   7       56.64       47.62      1.34 o 
   2 -10   7        0.29        0.17      0.70 o 
   3 -10   7        0.34        0.54      0.77 o 
   4 -10   7       93.42       97.36      4.00 o 
   5 -10   7       32.57       33.04      2.68 o 
   6 -10   7       30.86       27.29      2.68 o 
  -8  -9   7       51.00       48.50      2.74 o 
  -7  -9   7        1.33        2.91      1.15 o 
  -6  -9   7        1.60        3.61      1.13 o 
  -5  -9   7      114.52      113.04      3.21 o 
  -4  -9   7      768.80      759.50     11.20 o 
  -3  -9   7      153.95      142.74      3.35 o 
  -2  -9   7      225.68      222.02      3.10 o 
  -1  -9   7     1386.96     1375.59     12.63 o 
   0  -9   7      349.59      348.20      4.41 o 
   1  -9   7       43.17       41.36      1.60 o 
   2  -9   7       14.06        9.27      0.95 o 
   3  -9   7        9.08        8.14      1.00 o 
   4  -9   7        3.66        2.48      0.96 o 
   5  -9   7       49.31       59.65      3.19 o 
   6  -9   7       41.75       33.87      5.25 o 
  -9  -8   7       45.13       47.59      4.52 o 
  -8  -8   7      203.80      201.54      4.83 o 
  -7  -8   7       69.49       63.86      2.55 o 
  -6  -8   7        0.84        0.66      1.01 o 
  -5  -8   7      174.02      167.37      6.23 o 
  -4  -8   7       40.79       37.98      1.53 o 
  -3  -8   7      112.91      109.11      4.06 o 
  -2  -8   7      132.81      132.91      2.04 o 
  -1  -8   7       38.80       40.83      1.19 o 
   0  -8   7     1243.50     1277.83     12.52 o 
   1  -8   7       37.11       40.44      1.29 o 
   2  -8   7       19.46       17.59      1.08 o 
   3  -8   7       51.25       54.49      2.05 o 
   4  -8   7      960.67      888.01     12.81 o 
   5  -8   7       97.36       96.92      2.96 o 
   6  -8   7        5.98        5.40      1.65 o 
   7  -8   7      114.91      125.91      4.95 o 
  -9  -7   7      333.15      333.44      9.78 o 
  -8  -7   7       30.61       27.75      1.89 o 
  -7  -7   7        5.39        5.92      1.23 o 
  -6  -7   7        3.94        5.34      1.14 o 
  -5  -7   7      649.69      614.74      9.72 o 
  -4  -7   7       31.32       32.50      1.40 o 
  -3  -7   7       16.43       17.37      0.80 o 
  -2  -7   7       20.42       24.21      1.01 o 
  -1  -7   7        8.42       11.72      0.66 o 
   0  -7   7      428.43      469.00      5.26 o 
   1  -7   7       35.64       25.70      0.97 o 
   2  -7   7       29.83       34.18      1.14 o 
   3  -7   7       58.20       50.90      1.76 o 
   4  -7   7       42.35       38.33      1.83 o 
   5  -7   7        2.40        2.65      0.98 o 
   6  -7   7        0.00        0.07      0.98 o 
   7  -7   7       83.54      100.47      5.55 o 
  -9  -6   7       56.44       53.41      4.82 o 
  -8  -6   7        1.32        2.31      1.07 o 
  -7  -6   7       22.28       23.52      1.73 o 
  -6  -6   7     1319.67     1230.69     17.40 o 
  -5  -6   7     1233.09     1186.59     16.68 o 
  -4  -6   7      543.70      561.19      7.46 o 
  -3  -6   7      245.35      261.29      3.29 o 
  -2  -6   7      100.95      101.82      1.73 o 
  -1  -6   7      908.60     1007.91      8.81 o 
   0  -6   7      433.86      433.69      4.80 o 
   1  -6   7      305.00      321.36      3.87 o 
   2  -6   7      557.60      574.44      8.57 o 
   3  -6   7       26.84       23.85      2.19 o 
   4  -6   7        3.08        2.33      1.01 o 
   5  -6   7      188.17      178.98      4.49 o 
   6  -6   7        0.00       -1.01      1.01 o 
   7  -6   7      184.26      193.59      5.03 o 
   8  -6   7      231.22      254.59      6.93 o 
  -9  -5   7       44.41       46.14      2.70 o 
  -8  -5   7        0.69       -0.89      1.01 o 
  -7  -5   7        1.55        0.44      0.89 o 
  -6  -5   7     1651.18     1537.23     21.08 o 
  -5  -5   7      133.14      118.57      2.54 o 
  -4  -5   7     1534.31     1497.62     15.74 o 
  -3  -5   7       43.69       44.90      1.57 o 
  -2  -5   7      603.14      617.35      5.96 o 
  -1  -5   7      341.18      383.92      3.75 o 
   0  -5   7       18.42       15.64      0.71 o 
   1  -5   7      455.16      493.78      5.68 o 
   2  -5   7     1204.16     1167.82     13.51 o 
   3  -5   7      364.67      367.73      5.20 o 
   4  -5   7       50.31       46.64      3.73 o 
   5  -5   7       35.95       32.58      1.88 o 
   6  -5   7      143.44      135.96      3.62 o 
   7  -5   7      521.21      498.43      8.27 o 
   8  -5   7       34.52       44.10      2.52 o 
 -10  -4   7        0.35        3.36      3.36 o 
  -9  -4   7       14.86       13.19      2.77 o 
  -8  -4   7       18.15       15.74      1.51 o 
  -7  -4   7       34.11       31.27      2.99 o 
  -6  -4   7       53.26       62.13      3.64 o 
  -5  -4   7      174.88      182.30      3.25 o 
  -4  -4   7      687.05      715.10      8.02 o 
  -3  -4   7      697.16      683.93      7.03 o 
  -2  -4   7     3075.63     3104.13     29.01 o 
  -1  -4   7      257.64      262.94      2.87 o 
   0  -4   7      315.18      305.47      3.42 o 
   1  -4   7        2.38        1.78      0.42 o 
   2  -4   7     2606.71     2566.29     28.00 o 
   3  -4   7        1.45        2.15      0.56 o 
   4  -4   7     1573.88     1508.27     17.24 o 
   5  -4   7       70.86       64.01      2.14 o 
   6  -4   7      310.45      300.69      7.71 o 
   7  -4   7        0.26        0.29      0.94 o 
   8  -4   7      853.25      895.57     20.05 o 
   9  -4   7       66.37       68.32      4.75 o 
 -10  -3   7       23.66       30.87      2.68 o 
  -9  -3   7        4.63        5.22      1.36 o 
  -8  -3   7      109.11      101.96      3.03 o 
  -7  -3   7       86.86       85.52      2.74 o 
  -6  -3   7      139.59      137.69      3.37 o 
  -5  -3   7       18.34       19.68      0.95 o 
  -4  -3   7      182.97      193.27      4.34 o 
  -3  -3   7      371.76      333.55      3.39 o 
  -2  -3   7      125.77      137.04      2.31 o 
  -1  -3   7       24.62       30.61      0.74 o 
   0  -3   7     1755.28     1740.24     16.01 o 
   1  -3   7      131.56      142.88      2.38 o 
   2  -3   7       45.50       55.52      1.47 o 
   3  -3   7       11.56       10.58      1.09 o 
   4  -3   7      264.15      247.77      4.08 o 
   5  -3   7      469.94      447.56      6.12 o 
   6  -3   7       97.07       93.75      3.85 o 
   7  -3   7       25.75       19.43      1.49 o 
   8  -3   7       95.17      101.89      3.15 o 
   9  -3   7      105.28      119.06      3.87 o 
 -10  -2   7       82.89       96.17      4.33 o 
  -9  -2   7        1.58        3.30      1.49 o 
  -8  -2   7      282.11      273.55      5.37 o 
  -7  -2   7      788.79      730.32     11.06 o 
  -6  -2   7      867.83      818.81     11.95 o 
  -5  -2   7        4.22        3.86      0.53 o 
  -4  -2   7       10.67        8.48      0.60 o 
  -3  -2   7      425.75      489.14      4.70 o 
  -2  -2   7     2179.64     2342.74     28.17 o 
  -1  -2   7     1114.63     1178.67     11.19 o 
   0  -2   7       21.57       21.88      0.80 o 
   1  -2   7       90.17      106.12      1.66 o 
   2  -2   7      866.88      885.39     10.28 o 
   3  -2   7      171.68      136.88      2.43 o 
   4  -2   7      568.43      533.58      6.82 o 
   5  -2   7      318.91      289.86      4.76 o 
   6  -2   7       11.84       13.35      0.96 o 
   7  -2   7       68.46       64.85      2.31 o 
   8  -2   7       52.49       55.48      3.03 o 
   9  -2   7        0.02       -0.71      0.98 o 
 -10  -1   7        5.27        5.25      2.33 o 
  -9  -1   7       63.52       71.23      3.11 o 
  -8  -1   7       99.82      103.04      2.99 o 
  -7  -1   7       45.16       37.67      1.79 o 
  -6  -1   7       14.96       17.15      1.73 o 
  -5  -1   7       13.52       16.99      0.80 o 
  -4  -1   7       33.12       27.00      0.92 o 
  -3  -1   7      461.31      522.31      5.32 o 
  -2  -1   7      173.13      149.81      2.38 o 
  -1  -1   7      824.75      895.67      9.26 o 
   0  -1   7       89.46       96.06      2.14 o 
   1  -1   7       49.77       58.17      1.12 o 
   2  -1   7       64.88       70.63      1.50 o 
   3  -1   7        3.20        2.39      0.52 o 
   4  -1   7       31.74       27.91      1.21 o 
   5  -1   7      435.72      399.01      5.45 o 
   6  -1   7      311.22      294.73      4.48 o 
   7  -1   7       92.60       89.42      2.70 o 
   8  -1   7       45.36       41.15      2.32 o 
   9  -1   7       47.65       47.92      2.19 o 
 -10   0   7        0.02        2.08      1.67 o 
  -9   0   7       26.86       31.68      2.17 o 
  -8   0   7        2.35        4.08      1.05 o 
  -7   0   7      247.56      218.76      4.42 o 
  -6   0   7      651.13      646.88      7.41 o 
  -5   0   7      144.36      140.86      2.24 o 
  -4   0   7      760.72      817.17      9.62 o 
  -3   0   7      432.71      410.68      4.25 o 
  -2   0   7      248.44      277.89      3.40 o 
  -1   0   7     1009.61     1043.26     11.06 o 
   0   0   7      772.13      794.91      9.00 o 
   1   0   7     1157.20     1241.05     12.53 o 
   2   0   7       19.25       15.61      0.70 o 
   3   0   7      181.88      157.49      2.51 o 
   4   0   7      608.62      616.15      7.55 o 
   5   0   7       80.14       71.71      1.76 o 
   6   0   7      184.71      170.34      3.02 o 
   7   0   7      342.45      354.00      5.21 o 
   8   0   7       40.10       38.73      1.87 o 
   9   0   7       28.63       29.86      1.85 o 
  10   0   7      121.90      126.67      7.00 o 
 -10   1   7        8.06        4.84      1.95 o 
  -9   1   7       43.19       39.49      2.94 o 
  -8   1   7       45.40       42.76      1.96 o 
  -7   1   7       18.82       22.51      1.41 o 
  -6   1   7      871.46      907.43      9.98 o 
  -5   1   7       13.16       11.80      0.69 o 
  -4   1   7      185.42      167.10      2.05 o 
  -3   1   7       70.34       73.47      1.09 o 
  -2   1   7     1775.00     1863.47     19.18 o 
  -1   1   7      977.31     1029.07     10.85 o 
   0   1   7      681.79      694.25      7.91 o 
   1   1   7        6.00        6.31      0.67 o 
   2   1   7      178.35      176.98      2.98 o 
   3   1   7       96.57      105.00      1.94 o 
   4   1   7      144.79      127.78      2.28 o 
   5   1   7       61.17       58.96      1.66 o 
   6   1   7      357.75      354.70      5.01 o 
   7   1   7       46.71       45.47      1.79 o 
   8   1   7        2.54        1.42      0.80 o 
   9   1   7      142.48      143.26      3.51 o 
  10   1   7        0.29        0.88      2.33 o 
 -10   2   7       32.33       31.52      4.09 o 
  -9   2   7      104.62      104.31      7.30 o 
  -8   2   7       47.81       36.92      2.87 o 
  -7   2   7        0.00        0.77      0.70 o 
  -6   2   7      992.92      989.62     10.78 o 
  -5   2   7       39.66       37.39      0.96 o 
  -4   2   7      552.61      549.93      5.27 o 
  -3   2   7      104.23      130.81      1.67 o 
  -2   2   7      900.96      977.49     10.35 o 
  -1   2   7      381.79      385.52      5.89 o 
   0   2   7       51.83       62.56      1.17 o 
   1   2   7      404.16      412.03      4.91 o 
   2   2   7     4574.22     4808.57     51.57 o 
   3   2   7       15.32       26.48      1.15 o 
   4   2   7      148.74      141.95      2.44 o 
   5   2   7       56.25       59.77      1.58 o 
   6   2   7      711.26      684.38      8.43 o 
   7   2   7       66.52       70.55      1.94 o 
   8   2   7        1.02        1.73      0.93 o 
   9   2   7       38.73       34.60      2.22 o 
  10   2   7        2.85        8.17      2.92 o 
 -10   3   7       26.63       23.35      3.50 o 
  -9   3   7      132.87      142.43      7.30 o 
  -8   3   7       17.37       19.76      2.33 o 
  -7   3   7      647.97      602.23      8.90 o 
  -6   3   7       33.20       29.22      1.15 o 
  -5   3   7       44.66       47.05      1.41 o 
  -4   3   7     1181.77     1222.72     11.09 o 
  -3   3   7      306.82      362.03      3.87 o 
  -2   3   7       31.79       35.58      1.05 o 
  -1   3   7       27.55       45.13      0.94 o 
   0   3   7      988.72     1003.29     11.15 o 
   1   3   7      178.16      174.14      2.55 o 
   2   3   7      334.41      352.51      4.36 o 
   3   3   7      403.90      410.44      5.00 o 
   4   3   7       50.85       67.89      1.56 o 
   5   3   7      175.14      182.81      2.93 o 
   6   3   7       54.42       59.92      1.69 o 
   7   3   7       12.58       10.90      0.94 o 
   8   3   7        7.87        6.63      0.94 o 
   9   3   7        0.11       -1.11      1.11 o 
  10   3   7        0.23        0.86      1.61 o 
  -9   4   7       40.37       37.07      3.79 o 
  -8   4   7        4.83        6.64      1.23 o 
  -7   4   7       94.24       85.84      2.49 o 
  -6   4   7      166.71      164.15      2.61 o 
  -5   4   7      483.24      509.74      5.49 o 
  -4   4   7      464.89      485.09      5.54 o 
  -3   4   7       45.25       32.50      0.92 o 
  -2   4   7      226.39      265.54      2.90 o 
  -1   4   7       86.20       90.19      1.54 o 
   0   4   7        0.07       -0.11      0.36 o 
   1   4   7     1504.55     1540.05     16.86 o 
   2   4   7      348.03      420.34      5.09 o 
   3   4   7       36.72       33.61      1.15 o 
   4   4   7      633.46      703.82      9.39 o 
   5   4   7     1122.32     1049.92     13.61 o 
   6   4   7      267.60      240.67      3.68 o 
   7   4   7      441.04      433.30      5.87 o 
   8   4   7       10.12       13.03      1.18 o 
   9   4   7       41.39       39.59      2.30 o 
  10   4   7        4.15        2.59      1.82 o 
  -9   5   7      359.23      375.04     13.72 o 
  -8   5   7       42.11       44.54      3.21 o 
  -7   5   7       87.41       86.90      2.42 o 
  -6   5   7      425.61      410.29      5.62 o 
  -5   5   7      591.91      612.69      6.46 o 
  -4   5   7       63.20       58.72      1.28 o 
  -3   5   7      143.69      152.91      1.99 o 
  -2   5   7     1009.48      939.65      9.05 o 
  -1   5   7      772.77      742.20      9.53 o 
   0   5   7      927.94      938.37     10.55 o 
   1   5   7      135.99      157.80      2.29 o 
   2   5   7      718.86      802.33     10.22 o 
   3   5   7      727.46      701.75      9.24 o 
   4   5   7        3.89        4.75      1.20 o 
   5   5   7       83.46       89.41      2.17 o 
   6   5   7       85.13       79.95      2.24 o 
   7   5   7       91.52       76.79      2.24 o 
   8   5   7       10.59        9.02      1.40 o 
   9   5   7      104.83       99.28      3.42 o 
  10   5   7       65.58       66.87      6.42 o 
  -9   6   7      103.86      102.15      6.42 o 
  -8   6   7      306.10      324.22     10.22 o 
  -7   6   7        3.74        4.17      1.84 o 
  -6   6   7       71.77       65.74      1.78 o 
  -5   6   7       61.96       62.70      2.01 o 
  -4   6   7      207.92      222.07      3.01 o 
  -3   6   7      522.42      513.93      5.71 o 
  -2   6   7      138.91      142.78      2.22 o 
  -1   6   7     6212.33     6734.48     72.22 o 
   0   6   7     1336.73     1396.20     15.45 o 
   1   6   7      595.04      632.78      7.40 o 
   2   6   7      314.55      302.59      4.40 o 
   3   6   7      338.38      375.69      5.38 o 
   4   6   7       15.56       14.63      0.94 o 
   5   6   7       32.55       31.50      1.64 o 
   6   6   7      148.87      130.27      2.95 o 
   7   6   7       29.89       30.66      2.27 o 
   8   6   7        7.74        8.91      1.44 o 
   9   6   7       60.14       65.67      2.80 o 
  10   6   7        0.00       -2.77      2.77 o 
  -9   7   7       67.11       73.35      3.70 o 
  -8   7   7       50.91       48.36      4.23 o 
  -7   7   7       33.21       28.15      1.79 o 
  -6   7   7        5.04        7.18      0.96 o 
  -5   7   7      258.29      255.06      4.33 o 
  -4   7   7        3.18        5.32      0.57 o 
  -3   7   7      628.40      602.17      7.45 o 
  -2   7   7      233.63      237.02      3.29 o 
  -1   7   7      352.68      310.08      4.06 o 
   1   7   7      412.08      477.91      6.51 o 
   2   7   7      726.47      696.14      9.09 o 
   3   7   7      640.67      615.34      8.25 o 
   4   7   7      662.97      713.13      9.52 o 
   5   7   7      202.94      215.56      3.79 o 
   6   7   7      873.69      890.40     11.93 o 
   7   7   7      547.44      564.25     10.06 o 
   8   7   7      157.61      148.08      4.04 o 
   9   7   7       75.19       76.84      3.12 o 
  10   7   7        0.04       -1.67      1.67 o 
  -9   8   7        2.88        3.85      1.75 o 
  -8   8   7       19.96       21.37      2.27 o 
  -7   8   7        0.63        0.03      0.98 o 
  -6   8   7     1159.36     1142.92     15.11 o 
  -5   8   7     1497.41     1534.17     19.52 o 
  -4   8   7     2322.77     2266.86     24.77 o 
  -3   8   7      613.78      602.56      6.67 o 
  -2   8   7      288.14      242.50      3.43 o 
  -1   8   7        6.71        5.61      0.47 o 
   0   8   7       52.17       45.12      1.20 o 
   1   8   7     1190.73     1178.49     16.79 o 
   2   8   7     1194.56     1218.80     15.28 o 
   3   8   7      484.77      438.56      6.21 o 
   4   8   7        0.45        0.87      1.01 o 
   5   8   7      586.95      575.11      8.03 o 
   6   8   7        0.05        0.40      0.72 o 
   7   8   7       52.43       48.78      2.69 o 
   8   8   7        0.00       -0.42      1.05 o 
   9   8   7      228.35      211.98      5.27 o 
  10   8   7      108.79      132.90      5.24 o 
  -8   9   7        4.67        1.31      1.44 o 
  -7   9   7        0.17       -0.44      1.06 o 
  -6   9   7        4.32        6.71      1.08 o 
  -5   9   7      217.24      216.63      3.59 o 
  -4   9   7      285.30      270.22      4.08 o 
  -3   9   7       43.90       39.69      1.34 o 
  -2   9   7      279.97      258.91      3.73 o 
  -1   9   7        8.86       10.14      0.52 o 
   0   9   7        3.48        7.33      0.64 o 
   1   9   7      118.69      107.04      2.25 o 
   2   9   7      102.43       79.70      1.97 o 
   3   9   7      101.51      117.48      2.74 o 
   4   9   7     1357.94     1351.15     17.06 o 
   5   9   7      463.77      456.34      6.68 o 
   6   9   7       18.09       17.91      1.53 o 
   7   9   7       67.37       57.38      2.50 o 
   8   9   7       28.01       16.76      1.67 o 
   9   9   7      316.19      313.19      6.72 o 
  10   9   7        0.60       -0.67      1.80 o 
  -8  10   7       14.15       15.70      2.81 o 
  -7  10   7       13.10       13.63      2.80 o 
  -6  10   7       73.27       71.74      2.33 o 
  -5  10   7       29.87       28.04      1.31 o 
  -4  10   7     1639.83     1568.36     17.76 o 
  -3  10   7      653.03      654.87      8.10 o 
  -2  10   7       17.51       19.72      1.09 o 
  -1  10   7      197.41      203.26      3.10 o 
   0  10   7       87.29      100.09      2.13 o 
   1  10   7      383.90      372.70      5.53 o 
   2  10   7      345.92      341.24      5.20 o 
   3  10   7      128.12      109.62      2.42 o 
   4  10   7     1881.83     1798.52     22.44 o 
   5  10   7      544.53      577.26      8.13 o 
   6  10   7       48.39       53.51      2.29 o 
   7  10   7      193.15      167.69      4.25 o 
   8  10   7       63.70       65.35      2.73 o 
   9  10   7      124.61      140.07      5.24 o 
  10  10   7        1.20       -0.28      3.79 o 
  -7  11   7       39.57       44.95      2.96 o 
  -6  11   7        2.11        6.24      1.69 o 
  -5  11   7        5.34        4.38      1.05 o 
  -4  11   7      264.14      248.93      4.90 o 
  -3  11   7      285.80      265.78      4.13 o 
  -2  11   7       34.09       35.92      1.56 o 
  -1  11   7      224.66      195.71      3.08 o 
   0  11   7       49.59       59.26      1.70 o 
   1  11   7      109.01      114.60      3.13 o 
   2  11   7        5.72       11.15      0.94 o 
   3  11   7      126.59      112.48      2.61 o 
   4  11   7     3821.09     3690.78     44.65 o 
   5  11   7      396.66      381.35      5.89 o 
   6  11   7     1181.69     1132.10     17.66 o 
   7  11   7       14.08       18.17      1.61 o 
   8  11   7        0.05       -0.56      1.05 o 
   9  11   7       20.41       20.96      2.59 o 
  -7  12   7       19.18       25.77      1.96 o 
  -6  12   7        9.14        5.49      1.18 o 
  -5  12   7      351.44      354.65      6.92 o 
  -4  12   7       28.32       30.30      1.37 o 
  -3  12   7      128.78      131.55      2.68 o 
  -2  12   7       10.28        6.77      0.96 o 
  -1  12   7      367.21      336.34      5.46 o 
   0  12   7      685.80      690.16     10.32 o 
   1  12   7       13.16       10.87      1.02 o 
   2  12   7       16.40       15.19      1.11 o 
   3  12   7        0.58        0.27      0.82 o 
   4  12   7       63.29       59.72      1.97 o 
   5  12   7       89.83       93.45      3.50 o 
   6  12   7       62.77       56.15      2.52 o 
   7  12   7      111.32      105.28      3.45 o 
   8  12   7        2.01        1.40      1.32 o 
   9  12   7       21.04       12.70      2.16 o 
  -6  13   7       16.40       20.38      2.32 o 
  -5  13   7       13.67       13.07      1.17 o 
  -4  13   7        2.32        2.88      0.86 o 
  -3  13   7      260.64      255.44      5.29 o 
  -2  13   7       53.23       56.71      1.98 o 
  -1  13   7      290.01      283.11      4.87 o 
   0  13   7      244.24      225.01      3.98 o 
   1  13   7      129.96      119.02      4.72 o 
   2  13   7       46.58       53.67      1.85 o 
   3  13   7      145.00      145.33      3.11 o 
   4  13   7     1019.05      989.30     13.19 o 
   5  13   7      726.56      700.40     11.77 o 
   6  13   7        0.05       -0.96      0.96 o 
   7  13   7      257.25      264.07      6.00 o 
   8  13   7      171.11      162.94      4.53 o 
   9  13   7       53.07       56.03      3.57 o 
  -6  14   7      118.45      134.94      3.49 o 
  -5  14   7       35.35       42.19      1.79 o 
  -4  14   7       47.77       46.96      1.81 o 
  -3  14   7       88.78       83.62      2.31 o 
  -2  14   7       65.67       55.83      2.03 o 
  -1  14   7      386.71      321.07      5.46 o 
   0  14   7       72.24       79.24      2.69 o 
   1  14   7      130.17      124.32      2.83 o 
   2  14   7      355.18      338.39      5.48 o 
   3  14   7      323.62      295.50      4.97 o 
   4  14   7       85.60       83.66      3.02 o 
   5  14   7       89.55       98.05      3.25 o 
   6  14   7       11.09       10.31      1.44 o 
   7  14   7      232.90      255.61      5.83 o 
   8  14   7       42.09       44.39      3.50 o 
  -5  15   7       46.49       49.98      2.40 o 
  -4  15   7       30.79       28.90      1.60 o 
  -3  15   7        0.59       -0.41      0.86 o 
  -2  15   7        0.06       -0.24      0.88 o 
  -1  15   7      152.82      162.74      3.56 o 
   0  15   7       81.16       80.15      2.80 o 
   1  15   7      427.75      388.08      6.16 o 
   2  15   7      632.63      570.93      9.69 o 
   3  15   7       87.32       84.24      2.51 o 
   4  15   7      552.75      569.20     10.10 o 
   5  15   7      243.53      246.32      6.40 o 
   6  15   7        3.18        3.06      1.89 o 
   7  15   7       88.70      104.37      3.64 o 
   8  15   7       18.10       12.36      2.37 o 
  -4  16   7       34.05       41.56      2.32 o 
  -3  16   7       91.02       81.51      3.81 o 
  -2  16   7       63.22       71.27      2.28 o 
  -1  16   7        5.28        6.37      1.11 o 
   0  16   7       58.57       50.46      2.35 o 
   1  16   7      615.97      559.60      9.84 o 
   2  16   7       31.19       34.05      1.74 o 
   3  16   7        0.79       -0.54      0.91 o 
   4  16   7      391.61      374.81      7.52 o 
   5  16   7        0.76       -1.05      1.05 o 
   6  16   7       30.99       33.49      2.33 o 
   7  16   7       23.26       28.07      3.31 o 
  -4  17   7       35.33       44.55      2.89 o 
  -3  17   7       26.28       35.42      2.02 o 
  -2  17   7       55.44       59.54      2.42 o 
  -1  17   7       22.92       23.89      1.78 o 
   0  17   7        4.15        5.45      1.27 o 
   1  17   7       31.77       31.92      2.01 o 
   2  17   7       17.96       18.88      1.67 o 
   3  17   7       57.63       55.47      2.69 o 
   4  17   7       16.23       12.21      1.78 o 
   5  17   7       82.14       89.65      5.08 o 
   6  17   7        0.25        0.64      2.88 o 
   7  17   7        3.41        0.41      1.94 o 
  -2  18   7       12.70       12.40      1.47 o 
  -1  18   7        5.15        4.28      1.33 o 
   0  18   7       61.87       52.50      2.99 o 
   1  18   7        0.00       -0.44      1.24 o 
   2  18   7       12.87        5.10      1.54 o 
   3  18   7       59.69       61.97      3.61 o 
   4  18   7        1.98        1.78      2.92 o 
   5  18   7       53.28       55.03      5.69 o 
   6  18   7       17.20       16.90      2.59 o 
  -1  19   7       24.16       27.27      3.00 o 
   0  19   7        0.55        2.94      1.90 o 
   1  19   7       24.00       29.64      2.57 o 
   2  19   7        0.55        0.00      2.04 o 
   3  19   7      105.78      126.37      7.00 o 
   4  19   7       84.09       94.81      4.54 o 
  -3 -14   8       59.91       64.50      3.81 o 
  -2 -14   8       43.17       58.82      3.51 o 
  -1 -14   8        8.50        8.46      1.75 o 
   0 -14   8       10.22       14.18      1.45 o 
  -5 -13   8       35.71       34.59      3.10 o 
  -4 -13   8        2.52        4.67      1.52 o 
  -3 -13   8        0.15        0.28      1.11 o 
  -2 -13   8        4.36        5.32      1.23 o 
  -1 -13   8       35.88       45.24      2.30 o 
   0 -13   8       31.93       43.16      1.82 o 
   1 -13   8      163.76      189.69      4.25 o 
   2 -13   8       26.23       27.54      2.36 o 
  -6 -12   8        0.26        1.61      1.65 o 
  -5 -12   8       34.17       34.10      2.47 o 
  -4 -12   8      104.45      105.92      4.34 o 
  -3 -12   8        2.93        3.75      1.50 o 
  -2 -12   8        2.87        3.44      1.01 o 
  -1 -12   8       27.49       31.14      1.34 o 
   0 -12   8       68.96       69.21      1.97 o 
   1 -12   8       90.60       97.78      2.42 o 
   2 -12   8       29.45       35.55      1.92 o 
   3 -12   8       12.56       10.83      1.64 o 
  -7 -11   8        1.31        0.41      1.36 o 
  -6 -11   8        1.69        0.14      1.06 o 
  -5 -11   8       50.75       42.78      2.93 o 
  -4 -11   8      225.65      219.12      5.77 o 
  -3 -11   8      215.67      208.32      5.42 o 
  -2 -11   8       61.00       76.03      2.39 o 
  -1 -11   8        2.72        2.26      0.62 o 
   0 -11   8       59.02       61.20      1.56 o 
   1 -11   8       24.24       20.96      1.20 o 
   2 -11   8       70.01       79.77      2.85 o 
   3 -11   8      101.64       96.35      5.10 o 
   4 -11   8       10.03       13.46      1.92 o 
  -7 -10   8      126.70      125.62      4.21 o 
  -6 -10   8       39.00       36.45      2.10 o 
  -5 -10   8       59.54       60.69      2.57 o 
  -4 -10   8       62.05       51.42      3.56 o 
  -3 -10   8      135.76      118.42      3.92 o 
  -2 -10   8        6.63        6.96      0.77 o 
  -1 -10   8      211.94      204.57      2.88 o 
   0 -10   8       31.47       23.01      1.00 o 
   1 -10   8       23.61       30.20      1.20 o 
   2 -10   8        2.50        3.89      0.92 o 
   3 -10   8       14.73       15.66      1.32 o 
   4 -10   8       89.33       87.64      3.34 o 
   5 -10   8        1.45        5.14      1.40 o 
  -8  -9   8        4.14        5.96      1.59 o 
  -7  -9   8       11.02       11.19      1.44 o 
  -6  -9   8      101.99       95.88      3.24 o 
  -5  -9   8      220.89      205.86      4.66 o 
  -4  -9   8       59.05       57.12      2.39 o 
  -3  -9   8       15.15       17.77      1.36 o 
  -2  -9   8       31.42       37.01      1.21 o 
  -1  -9   8      188.55      195.51      2.88 o 
   0  -9   8      141.42      150.31      2.47 o 
   1  -9   8        0.30        1.84      0.60 o 
   2  -9   8       35.60       36.26      1.44 o 
   3  -9   8       28.14       28.01      2.04 o 
   4  -9   8       60.41       68.82      2.29 o 
   5  -9   8      119.07      136.22      6.59 o 
   6  -9   8      200.35      237.46     11.26 o 
  -8  -8   8       60.45       58.42      3.02 o 
  -7  -8   8      299.67      275.37      5.78 o 
  -6  -8   8      220.06      212.96      5.20 o 
  -5  -8   8        0.51        0.88      0.94 o 
  -4  -8   8       14.62       20.87      2.02 o 
  -3  -8   8      330.02      336.59     11.10 o 
  -2  -8   8       20.08       23.85      0.95 o 
  -1  -8   8        0.01       -0.45      0.45 o 
   0  -8   8       34.03       40.10      1.22 o 
   1  -8   8      856.48      841.92      9.47 o 
   2  -8   8        0.03        0.40      0.59 o 
   3  -8   8       38.72       37.04      1.60 o 
   4  -8   8        0.14        0.25      0.75 o 
   5  -8   8       23.89       22.54      1.51 o 
   6  -8   8        0.70        0.21      1.09 o 
  -9  -7   8       19.64       23.60      2.57 o 
  -8  -7   8      119.48      113.67      3.55 o 
  -7  -7   8       38.19       36.84      2.63 o 
  -6  -7   8      373.83      337.96      6.42 o 
  -5  -7   8      392.78      375.33      6.75 o 
  -4  -7   8       34.51       29.32      1.70 o 
  -3  -7   8      267.69      272.75      3.87 o 
  -2  -7   8       90.78       93.33      1.60 o 
  -1  -7   8      225.71      192.94      2.66 o 
   0  -7   8      271.16      275.62      3.50 o 
   1  -7   8      340.24      337.70      4.17 o 
   2  -7   8      151.28      145.46      2.41 o 
   3  -7   8      291.63      283.08      4.18 o 
   4  -7   8       28.66       26.39      1.47 o 
   5  -7   8       45.67       47.25      1.93 o 
   6  -7   8       12.88        7.73      1.52 o 
   7  -7   8       38.12       43.65      2.69 o 
  -9  -6   8       81.84       82.93      6.27 o 
  -8  -6   8       99.61       98.28      4.38 o 
  -7  -6   8       89.80       89.75      3.01 o 
  -6  -6   8        9.59        9.49      1.30 o 
  -5  -6   8      722.92      687.74     10.64 o 
  -4  -6   8       32.05       32.09      2.20 o 
  -3  -6   8      670.71      704.32      9.40 o 
  -2  -6   8      490.42      485.41      4.97 o 
  -1  -6   8      508.44      527.89      5.28 o 
   0  -6   8      325.88      313.94      3.78 o 
   1  -6   8      955.42      939.84     10.47 o 
   2  -6   8      205.26      190.46      3.34 o 
   3  -6   8       77.85       69.21      1.97 o 
   4  -6   8       71.12       74.65      2.42 o 
   5  -6   8        0.25        0.66      0.88 o 
   6  -6   8        4.51        5.51      1.15 o 
   7  -6   8        6.37        4.60      1.28 o 
  -9  -5   8       23.76       17.56      3.09 o 
  -8  -5   8      108.49      100.37      6.40 o 
  -7  -5   8      627.83      606.87     13.69 o 
  -6  -5   8       61.61       58.15      2.35 o 
  -5  -5   8      480.92      456.30      7.67 o 
  -4  -5   8     2495.74     2408.72     41.24 o 
  -3  -5   8       39.31       44.20      1.61 o 
  -2  -5   8        9.34       15.96      0.64 o 
  -1  -5   8       29.46       27.77      1.25 o 
   0  -5   8        3.33        4.28      0.53 o 
   1  -5   8       18.85       16.67      0.83 o 
   2  -5   8      132.47      133.29      2.62 o 
   3  -5   8      205.68      188.46      4.09 o 
   4  -5   8      270.34      263.70      6.09 o 
   5  -5   8        9.41       11.11      1.22 o 
   6  -5   8       37.45       34.79      1.88 o 
   7  -5   8      160.41      148.57      6.33 o 
   8  -5   8        0.13        0.87      1.33 o 
  -9  -4   8      122.79      124.48      3.83 o 
  -8  -4   8       23.95       33.25      1.97 o 
  -7  -4   8      214.61      209.80      4.65 o 
  -6  -4   8      304.76      279.95      9.41 o 
  -5  -4   8      123.50      112.06      3.02 o 
  -4  -4   8        2.55        2.14      0.64 o 
  -3  -4   8        3.96       10.15      0.53 o 
  -2  -4   8      174.09      181.07      2.61 o 
  -1  -4   8      217.02      214.83      2.64 o 
   0  -4   8       17.86       23.89      0.77 o 
   1  -4   8       65.05       54.30      1.69 o 
   2  -4   8      133.76      123.01      2.37 o 
   3  -4   8      151.52      157.97      3.25 o 
   4  -4   8     1221.41     1210.36     14.24 o 
   5  -4   8        4.83        5.78      1.02 o 
   6  -4   8       90.51       82.47      2.62 o 
   7  -4   8       39.89       46.02      2.21 o 
   8  -4   8        0.68        2.68      1.37 o 
  -9  -3   8        0.24        1.32      1.09 o 
  -8  -3   8        4.81        5.77      1.18 o 
  -7  -3   8      230.34      215.52      6.61 o 
  -6  -3   8        3.32        1.63      0.94 o 
  -5  -3   8        0.00       -0.54      0.79 o 
  -4  -3   8     1118.44     1108.01     14.83 o 
  -3  -3   8      777.12      820.28      8.18 o 
  -2  -3   8      111.17      114.15      1.64 o 
  -1  -3   8      115.66      124.32      1.74 o 
   0  -3   8      157.32      157.19      2.07 o 
   1  -3   8      297.84      307.65      4.25 o 
   2  -3   8       20.05       21.74      1.24 o 
   3  -3   8       35.18       40.78      1.40 o 
   4  -3   8      349.04      350.55      5.07 o 
   5  -3   8        3.70        1.91      0.77 o 
   6  -3   8        2.80        1.26      0.91 o 
   7  -3   8        6.89       10.45      1.26 o 
   8  -3   8        3.07        1.31      1.33 o 
   9  -3   8       17.00       23.10      3.52 o 
  -9  -2   8       86.05       85.39      2.99 o 
  -8  -2   8        0.11        1.04      0.98 o 
  -7  -2   8      116.31      110.47      3.12 o 
  -6  -2   8      257.23      253.00      4.96 o 
  -5  -2   8       45.31       42.34      1.49 o 
  -4  -2   8      562.21      528.36      7.74 o 
  -3  -2   8      291.71      272.04      2.86 o 
  -2  -2   8      909.21      885.77      8.50 o 
  -1  -2   8       27.23       27.55      0.74 o 
   0  -2   8       87.05       89.14      1.54 o 
   1  -2   8       73.19       79.30      1.44 o 
   2  -2   8     1685.76     1697.13     18.83 o 
   3  -2   8     1540.55     1504.01     19.02 o 
   4  -2   8       76.35       71.25      1.84 o 
   5  -2   8     1109.67     1084.39     12.86 o 
   6  -2   8      274.18      256.42      5.79 o 
   7  -2   8      347.89      331.15      6.23 o 
   8  -2   8       13.29       15.52      1.52 o 
   9  -2   8        0.19       -0.84      1.23 o 
 -10  -1   8      179.40      199.05      9.63 o 
  -9  -1   8        7.37        9.77      3.06 o 
  -8  -1   8       77.00       72.22      3.45 o 
  -7  -1   8      857.50      807.79     12.09 o 
  -6  -1   8        1.02        0.57      0.86 o 
  -5  -1   8       70.53       74.63      1.95 o 
  -4  -1   8      401.45      385.07      5.97 o 
  -3  -1   8      530.57      560.43      6.33 o 
  -2  -1   8      363.71      419.55      6.24 o 
  -1  -1   8       11.44       11.74      1.03 o 
   0  -1   8       56.71       40.33      1.00 o 
   1  -1   8      150.88      171.17      3.00 o 
   2  -1   8     1775.16     1810.46     22.37 o 
   3  -1   8       13.94       10.07      0.74 o 
   4  -1   8       34.74       29.21      1.16 o 
   5  -1   8     1985.33     1884.48     21.12 o 
   6  -1   8      153.90      132.78      2.73 o 
   7  -1   8       33.67       33.12      1.49 o 
   8  -1   8        5.09        4.84      1.11 o 
   9  -1   8        0.20        1.94      1.16 o 
 -10   0   8        3.98        1.75      2.33 o 
  -9   0   8        5.69        6.87      1.44 o 
  -8   0   8      168.64      180.07      4.84 o 
  -7   0   8       29.35       23.91      1.69 o 
  -6   0   8      566.86      574.73      7.70 o 
  -5   0   8       16.84       18.40      1.15 o 
  -4   0   8      234.13      236.39      4.08 o 
  -3   0   8      123.94      124.94      1.86 o 
  -2   0   8      136.55      146.93      2.20 o 
  -1   0   8      564.91      541.47      7.36 o 
   0   0   8      249.86      322.96      4.12 o 
   1   0   8      949.64     1075.08     11.00 o 
   2   0   8      125.08      123.96      1.90 o 
   3   0   8      606.32      587.02      7.21 o 
   4   0   8       60.72       78.05      2.99 o 
   5   0   8     1036.84     1020.58     12.03 o 
   6   0   8        0.37        0.69      0.71 o 
   7   0   8        0.64        0.86      0.82 o 
   8   0   8       38.63       44.06      1.95 o 
   9   0   8       22.59       25.29      2.23 o 
 -10   1   8       13.06       19.10      2.66 o 
  -9   1   8        0.23       -0.13      1.33 o 
  -8   1   8       98.54       91.55      2.80 o 
  -7   1   8       36.76       38.30      1.77 o 
  -6   1   8      138.39      118.88      2.49 o 
  -5   1   8       26.93       27.24      1.30 o 
  -4   1   8      396.79      397.61      4.21 o 
  -3   1   8        0.01        0.18      0.31 o 
  -2   1   8      619.55      683.12      8.09 o 
  -1   1   8      155.80      172.49      2.87 o 
   0   1   8     2899.73     2855.55     30.77 o 
   1   1   8      281.84      300.70      3.88 o 
   2   1   8      158.95      162.28      2.39 o 
   3   1   8        3.29        0.89      0.49 o 
   4   1   8       85.97      100.65      2.05 o 
   5   1   8       21.68       20.63      1.03 o 
   6   1   8      483.45      462.66      6.28 o 
   7   1   8      104.09       99.18      2.35 o 
   8   1   8       32.51       33.36      1.51 o 
   9   1   8       52.33       60.81      2.95 o 
  -9   2   8        5.20        1.26      1.61 o 
  -8   2   8        8.07       15.43      3.50 o 
  -7   2   8        0.32        0.53      0.86 o 
  -6   2   8       90.52       95.21      2.72 o 
  -5   2   8      474.81      478.79      7.23 o 
  -4   2   8      108.32      130.37      1.78 o 
  -3   2   8        2.64        6.70      0.46 o 
  -2   2   8       18.36       19.38      0.68 o 
  -1   2   8       51.40       66.06      1.90 o 
   0   2   8        8.71       15.65      1.03 o 
   1   2   8      416.73      433.32      6.08 o 
   2   2   8     1803.40     1926.14     21.03 o 
   3   2   8      369.20      388.15      5.02 o 
   4   2   8       22.40       18.63      1.41 o 
   5   2   8      282.48      280.79      4.13 o 
   6   2   8      603.60      597.80      7.65 o 
   7   2   8      587.34      574.52      7.56 o 
   8   2   8       50.49       52.21      1.81 o 
   9   2   8       38.78       37.42      2.70 o 
  10   2   8       21.53       28.60      3.79 o 
  -9   3   8       39.36       49.91      4.38 o 
  -8   3   8        0.46        0.38      1.33 o 
  -7   3   8        6.65        4.56      0.84 o 
  -6   3   8      229.04      233.32      3.83 o 
  -5   3   8      285.78      277.30      3.99 o 
  -4   3   8       89.26       77.20      1.21 o 
  -3   3   8      764.32      810.28      8.01 o 
  -2   3   8     1037.46     1023.51     14.53 o 
  -1   3   8        3.99        5.41      1.27 o 
   0   3   8      523.91      548.42      6.42 o 
   1   3   8        1.98        2.71      0.50 o 
   2   3   8     5505.23     5948.95     63.62 o 
   3   3   8        0.92        0.63      0.36 o 
   4   3   8     1043.63     1079.45     13.89 o 
   5   3   8     1365.22     1337.94     15.21 o 
   6   3   8       34.34       28.99      1.25 o 
   7   3   8        4.69        5.31      0.81 o 
   8   3   8        0.65        0.37      0.93 o 
   9   3   8       74.29       73.11      3.03 o 
  10   3   8       24.22       22.47      3.79 o 
  -9   4   8      116.01      133.67      7.30 o 
  -8   4   8       38.33       39.40      4.09 o 
  -7   4   8      173.83      180.70      5.91 o 
  -6   4   8      258.51      264.22      4.16 o 
  -5   4   8      241.07      247.42      3.32 o 
  -4   4   8      204.85      205.10      3.47 o 
  -3   4   8      956.47     1089.75     11.44 o 
  -2   4   8        1.47        2.45      0.33 o 
  -1   4   8       76.60      107.05      1.76 o 
   0   4   8      100.55      135.27      2.03 o 
   1   4   8       33.05       32.41      0.95 o 
   2   4   8      117.40      121.53      1.97 o 
   3   4   8       16.33       13.21      0.66 o 
   4   4   8      194.67      207.60      6.83 o 
   5   4   8       95.02       84.49      2.14 o 
   6   4   8      902.55      875.62     12.01 o 
   7   4   8      255.50      244.59      4.42 o 
   8   4   8        2.65        5.56      1.09 o 
   9   4   8        0.71       -0.84      1.11 o 
  10   4   8        6.68        5.40      2.06 o 
  -9   5   8        1.35        1.17      2.33 o 
  -8   5   8        0.41        0.11      2.04 o 
  -7   5   8       30.95       26.72      2.10 o 
  -6   5   8       37.34       36.48      1.89 o 
  -5   5   8        5.61        5.49      0.61 o 
  -4   5   8      411.80      418.69      4.96 o 
  -3   5   8     2027.92     2081.29     19.40 o 
  -2   5   8        1.90        3.51      0.48 o 
  -1   5   8      569.25      536.02      6.38 o 
   0   5   8     1165.86     1211.54     13.50 o 
   1   5   8     1366.35     1523.81     16.75 o 
   2   5   8      623.66      677.19      7.89 o 
   3   5   8      178.46      170.26      2.94 o 
   4   5   8        0.00        0.74      0.71 o 
   5   5   8      786.45      795.17     10.73 o 
   6   5   8     1745.02     1737.74     21.94 o 
   7   5   8      458.21      432.89      6.75 o 
   8   5   8        6.37        3.25      1.37 o 
   9   5   8      247.87      265.81      5.97 o 
  10   5   8       26.53       29.92      2.89 o 
  -9   6   8        0.21        2.04      2.33 o 
  -8   6   8        1.00       -1.02      1.31 o 
  -7   6   8      126.55      140.90      6.86 o 
  -6   6   8       69.83       82.66      2.56 o 
  -5   6   8     1503.47     1525.94     17.50 o 
  -4   6   8     1197.99     1201.26     12.68 o 
  -3   6   8     1183.52     1101.83     10.64 o 
  -2   6   8     1118.12     1130.88     16.41 o 
  -1   6   8      177.52      167.60      2.51 o 
   0   6   8      122.78      126.13      2.04 o 
   1   6   8      840.50      895.25     10.21 o 
   2   6   8       48.57       59.39      1.35 o 
   3   6   8     1078.67     1143.31     14.48 o 
   4   6   8      488.86      452.75      6.51 o 
   5   6   8       77.66       59.42      1.80 o 
   6   6   8      150.86      168.89      3.41 o 
   7   6   8      142.49      125.90      3.29 o 
   8   6   8       94.51       94.79      3.19 o 
   9   6   8        3.44        1.55      1.27 o 
  10   6   8        0.22       -0.10      3.21 o 
  -9   7   8        0.18        1.17      2.33 o 
  -8   7   8        0.01       -0.63      1.33 o 
  -7   7   8       92.86       89.20      3.70 o 
  -6   7   8     1280.94     1241.57     28.48 o 
  -5   7   8      479.59      490.30      7.17 o 
  -4   7   8       27.75       25.44      0.88 o 
  -3   7   8      441.01      427.67      4.93 o 
  -2   7   8      255.77      272.21      3.76 o 
  -1   7   8       27.02       28.30      0.95 o 
   0   7   8      854.52      915.94     10.50 o 
   1   7   8       70.59       96.41      1.76 o 
   2   7   8      205.82      182.21      3.09 o 
   3   7   8      235.93      220.23      3.64 o 
   4   7   8      202.56      197.94      3.45 o 
   5   7   8     2012.13     2026.60     25.10 o 
   6   7   8     1482.56     1452.18     18.55 o 
   7   7   8       56.83       56.81      2.40 o 
   8   7   8       11.05       13.17      1.99 o 
   9   7   8       50.24       43.47      2.47 o 
  10   7   8      122.65      144.32      5.37 o 
  -8   8   8        3.18        1.40      1.54 o 
  -7   8   8        0.29       -1.19      1.19 o 
  -6   8   8      140.20      148.95      3.26 o 
  -5   8   8     2073.19     2156.96     26.83 o 
  -4   8   8      219.83      224.05      3.45 o 
  -3   8   8        1.59        0.19      0.49 o 
  -2   8   8        0.10        0.01      0.49 o 
  -1   8   8       10.30        7.27      0.90 o 
   0   8   8      244.07      225.28      3.25 o 
   1   8   8       28.17       20.12      0.87 o 
   2   8   8       18.56       12.16      0.83 o 
   3   8   8      368.27      379.12      5.63 o 
   4   8   8       12.46       14.56      1.40 o 
   5   8   8      518.89      492.63      7.16 o 
   6   8   8      740.55      726.64     10.02 o 
   7   8   8       74.74       73.96      2.75 o 
   8   8   8        9.64       16.87      1.67 o 
   9   8   8       95.55       87.03      3.31 o 
  10   8   8       37.91       43.25      3.19 o 
  -8   9   8        9.19        9.90      1.95 o 
  -7   9   8      119.52      110.75      4.23 o 
  -6   9   8      244.39      236.74      6.45 o 
  -5   9   8      203.32      215.27      4.20 o 
  -4   9   8      403.24      401.13      5.44 o 
  -3   9   8        0.40       -0.53      0.59 o 
  -2   9   8      117.24      105.37      2.05 o 
  -1   9   8      377.09      380.15      4.96 o 
   0   9   8     1375.83     1404.94     15.79 o 
   1   9   8     1134.42     1200.75     15.21 o 
   2   9   8      381.54      369.06      5.46 o 
   3   9   8      292.04      299.21      4.69 o 
   4   9   8      256.26      229.83      3.96 o 
   5   9   8      238.88      242.52      4.20 o 
   6   9   8       69.95       71.79      2.19 o 
   7   9   8      147.51      155.73      4.09 o 
   8   9   8       26.02       22.90      1.88 o 
   9   9   8       77.68       91.62      3.46 o 
  10   9   8       17.53       13.23      2.37 o 
  -8  10   8       46.28       61.24      3.49 o 
  -7  10   8        0.85       -1.19      1.19 o 
  -6  10   8       18.11       19.94      1.41 o 
  -5  10   8        4.38        3.49      0.79 o 
  -4  10   8     1095.51     1071.76     12.57 o 
  -3  10   8       44.23       41.59      1.48 o 
  -2  10   8      202.31      197.72      3.15 o 
  -1  10   8      116.42      113.13      2.14 o 
   0  10   8       12.90       17.84      0.91 o 
   1  10   8      968.60      964.76     12.49 o 
   2  10   8      296.23      265.79      4.29 o 
   3  10   8      476.13      438.28      6.47 o 
   4  10   8      436.56      434.26      7.37 o 
   5  10   8      304.87      301.01      4.96 o 
   6  10   8       42.54       36.88      2.18 o 
   7  10   8       93.58       99.96      3.31 o 
   8  10   8       81.82       81.84      3.12 o 
   9  10   8      135.30      143.01      4.31 o 
  -7  11   8       19.39       27.03      2.43 o 
  -6  11   8       29.75       32.01      1.70 o 
  -5  11   8      175.04      176.24      3.29 o 
  -4  11   8      496.38      467.13      6.35 o 
  -3  11   8     2402.89     2277.23     25.17 o 
  -2  11   8       53.72       64.19      1.99 o 
  -1  11   8      253.06      203.83      3.26 o 
   0  11   8       12.46       12.22      0.87 o 
   1  11   8        6.44        5.54      0.84 o 
   2  11   8       36.12       36.02      1.90 o 
   3  11   8      381.10      386.81      5.89 o 
   4  11   8     1463.82     1420.22     18.15 o 
   5  11   8      158.41      157.03      3.28 o 
   6  11   8      142.64      133.60      3.70 o 
   7  11   8      113.16      102.54      3.29 o 
   8  11   8        0.35       -0.40      1.12 o 
   9  11   8       18.14       23.69      2.52 o 
  -7  12   8       99.67      110.38      3.63 o 
  -6  12   8       40.36       41.02      3.75 o 
  -5  12   8      204.36      212.89      3.79 o 
  -4  12   8       39.41       41.12      1.87 o 
  -3  12   8      319.41      290.06      4.48 o 
  -2  12   8      310.03      278.00      4.84 o 
  -1  12   8       62.91       56.14      1.89 o 
   0  12   8      152.19      141.90      2.62 o 
   1  12   8        0.25       -0.27      0.68 o 
   2  12   8      813.15      804.43     10.84 o 
   3  12   8     1435.01     1365.97     21.91 o 
   4  12   8       10.18        8.88      1.06 o 
   5  12   8       36.22       34.88      1.96 o 
   6  12   8      124.08      111.37      4.29 o 
   7  12   8       76.27       76.04      4.17 o 
   8  12   8       23.65       31.13      2.14 o 
   9  12   8       78.23       65.14      3.78 o 
  -6  13   8       19.35       16.15      1.53 o 
  -5  13   8       67.23       66.43      2.50 o 
  -4  13   8      126.82      122.45      2.72 o 
  -3  13   8       21.41       17.90      1.21 o 
  -2  13   8        0.42       -0.55      0.78 o 
  -1  13   8        6.43        6.60      1.01 o 
   0  13   8      789.20      657.08      8.20 o 
   1  13   8        0.02       -0.41      0.68 o 
   2  13   8      118.47      102.49      3.08 o 
   3  13   8       27.45       28.93      1.45 o 
   4  13   8      148.12      135.03      3.58 o 
   5  13   8        8.07        9.55      1.95 o 
   6  13   8       11.68        9.88      1.39 o 
   7  13   8       20.02       15.80      2.05 o 
   8  13   8       41.53       33.71      2.22 o 
   9  13   8        9.02        8.83      2.16 o 
  -6  14   8       89.88       96.16      6.98 o 
  -5  14   8       16.77       21.65      1.44 o 
  -4  14   8       44.74       44.39      2.42 o 
  -3  14   8        8.35        9.75      1.05 o 
  -2  14   8       95.23       78.10      2.39 o 
  -1  14   8       62.97       56.67      2.07 o 
   0  14   8      211.95      204.72      3.97 o 
   1  14   8        8.88        7.58      1.01 o 
   2  14   8       54.92       49.02      2.06 o 
   3  14   8      232.77      243.94      4.46 o 
   4  14   8       78.67       79.43      2.34 o 
   5  14   8       64.07       64.01      2.84 o 
   6  14   8        4.44        3.17      1.32 o 
   7  14   8       30.55       31.70      2.45 o 
   8  14   8        1.82        2.23      1.39 o 
  -5  15   8       12.78       15.43      1.54 o 
  -4  15   8       39.07       38.97      1.76 o 
  -3  15   8       82.96       71.06      2.47 o 
  -2  15   8       44.73       42.27      2.78 o 
  -1  15   8      263.73      241.24      7.67 o 
   0  15   8       45.05       44.56      2.40 o 
   1  15   8       63.36       50.14      1.96 o 
   2  15   8       41.77       37.47      1.71 o 
   3  15   8        3.09        2.59      0.98 o 
   4  15   8       12.04       13.39      1.50 o 
   5  15   8       63.07       63.45      4.43 o 
   6  15   8       22.84       26.93      2.07 o 
   7  15   8      148.46      148.41      4.99 o 
   8  15   8      147.52      165.30      6.06 o 
  -4  16   8      104.30      119.84      3.27 o 
  -3  16   8      216.22      222.23      4.59 o 
  -2  16   8       33.79       32.82      1.83 o 
  -1  16   8        9.19       11.07      1.60 o 
   0  16   8       28.41       22.42      1.49 o 
   1  16   8      192.36      197.39      5.32 o 
   2  16   8      144.78      126.89      3.12 o 
   3  16   8       40.84       46.33      1.96 o 
   4  16   8       18.85       21.37      1.93 o 
   5  16   8       52.81       59.13      2.99 o 
   6  16   8      348.65      379.51      7.92 o 
   7  16   8        0.54       -1.06      1.61 o 
  -4  17   8       93.11      104.78      6.42 o 
  -3  17   8       28.25       43.18      2.95 o 
  -2  17   8       47.18       54.60      2.24 o 
  -1  17   8       11.99       13.26      1.61 o 
   0  17   8        0.13        0.78      0.93 o 
   1  17   8        9.78        8.96      1.37 o 
   2  17   8       75.66       75.55      3.02 o 
   3  17   8      184.72      175.88      4.65 o 
   4  17   8       10.43       10.74      1.61 o 
   5  17   8       43.79       56.56      2.80 o 
   6  17   8       35.43       41.25      3.15 o 
   7  17   8        4.12        1.78      3.79 o 
  -2  18   8        1.89        1.08      1.15 o 
  -1  18   8      207.56      203.70      5.05 o 
   0  18   8       85.14       95.30      3.30 o 
   1  18   8       51.86       70.43      3.28 o 
   2  18   8       14.47       10.48      1.75 o 
   3  18   8       13.29       11.85      2.03 o 
   4  18   8       46.86       47.77      3.40 o 
   5  18   8      141.28      145.06      8.90 o 
   6  18   8        0.17       -3.85      5.40 o 
  -1  19   8        4.01        6.41      1.47 o 
   0  19   8       24.03       29.95      2.12 o 
   1  19   8       70.52       92.31      3.99 o 
   2  19   8        0.43       -0.88      2.04 o 
   3  19   8        3.08       -1.46      2.04 o 
   4  19   8        0.40       -1.67      1.67 o 
  -4 -13   9      264.37      271.20     15.18 o 
  -3 -13   9        3.89        3.86      1.75 o 
  -2 -13   9        0.05        1.44      2.48 o 
   0 -13   9      158.58      183.99      4.07 o 
   1 -13   9       10.96        9.77      1.35 o 
  -5 -12   9       16.03       15.86      3.21 o 
  -4 -12   9       10.19       14.88      1.90 o 
  -3 -12   9        5.32        8.77      1.86 o 
  -2 -12   9        0.83        2.53      1.54 o 
  -1 -12   9        0.38        0.11      1.01 o 
   0 -12   9      283.81      323.26      4.83 o 
   1 -12   9      283.09      300.52      5.79 o 
   2 -12   9        1.44        1.08      1.01 o 
  -6 -11   9        2.11        2.04      1.27 o 
  -5 -11   9       79.13       76.19      3.45 o 
  -4 -11   9        5.26        5.11      1.45 o 
  -3 -11   9       34.75       40.28      2.52 o 
  -2 -11   9        3.72        3.36      1.44 o 
  -1 -11   9       16.76       18.50      1.24 o 
   0 -11   9       23.21       25.06      1.11 o 
   1 -11   9       32.71       35.62      1.49 o 
   2 -11   9       32.47       31.58      1.50 o 
   3 -11   9       32.13       38.28      2.35 o 
   4 -11   9        5.15        2.84      1.37 o 
  -7 -10   9        5.63        5.74      1.52 o 
  -6 -10   9        1.16        1.11      1.14 o 
  -5 -10   9      146.80      149.77      3.97 o 
  -4 -10   9      156.25      162.55      7.16 o 
  -3 -10   9      190.38      175.69      5.03 o 
  -2 -10   9        5.62        9.06      1.75 o 
  -1 -10   9       75.87       83.02      1.89 o 
   0 -10   9       10.52       10.64      0.86 o 
   1 -10   9       23.05       27.54      1.19 o 
   2 -10   9       42.23       46.74      1.71 o 
   3 -10   9        0.86        0.77      0.94 o 
   4 -10   9       31.39       41.42      3.78 o 
  -7  -9   9       85.15       85.93      4.24 o 
  -6  -9   9       27.36       28.42      1.92 o 
  -5  -9   9      412.28      395.83      7.28 o 
  -4  -9   9      198.33      179.74      4.26 o 
  -3  -9   9        0.00        8.53      1.65 o 
  -2  -9   9      681.25      630.72      9.25 o 
  -1  -9   9      380.65      356.90      4.44 o 
   0  -9   9      151.07      157.21      2.61 o 
   1  -9   9       18.25       15.57      0.97 o 
   2  -9   9       23.82       26.06      1.28 o 
   3  -9   9       43.99       52.03      1.98 o 
   4  -9   9        0.09       -0.11      1.09 o 
   5  -9   9       90.94       79.20      3.24 o 
  -8  -8   9      125.33      128.71      4.44 o 
  -7  -8   9       13.80       10.78      1.48 o 
  -6  -8   9      209.51      208.46      9.31 o 
  -5  -8   9        3.50        5.42      1.13 o 
  -4  -8   9       41.44       43.84      2.19 o 
  -3  -8   9      164.38      155.54      3.75 o 
  -2  -8   9      195.81      178.47      3.68 o 
  -1  -8   9       11.02       18.50      0.89 o 
   0  -8   9      323.05      307.20      3.95 o 
   1  -8   9      128.06      126.54      2.29 o 
   2  -8   9       49.13       55.00      1.70 o 
   3  -8   9       63.42       55.29      1.97 o 
   4  -8   9       18.98       17.46      1.32 o 
   5  -8   9       31.88       29.61      2.05 o 
   6  -8   9       39.36       40.87      2.56 o 
  -8  -7   9      157.36      145.39      4.54 o 
  -7  -7   9      148.15      137.34      3.89 o 
  -6  -7   9      318.01      304.00      6.08 o 
  -5  -7   9       39.42       38.39      2.02 o 
  -4  -7   9      442.31      426.44      7.39 o 
  -3  -7   9       30.82       29.73      1.56 o 
  -2  -7   9      127.31      116.08      2.28 o 
  -1  -7   9      660.34      638.66      6.81 o 
   0  -7   9      170.98      165.25      2.53 o 
   1  -7   9       74.23       75.95      1.69 o 
   2  -7   9        5.89        4.81      0.77 o 
   3  -7   9       61.22       60.83      2.13 o 
   4  -7   9        0.64       -0.36      0.89 o 
   5  -7   9        1.46        0.81      0.81 o 
   6  -7   9       11.11        8.81      1.52 o 
  -8  -6   9        3.53        7.41      2.30 o 
  -7  -6   9      111.31       98.78      3.22 o 
  -6  -6   9      126.17      150.90      3.95 o 
  -5  -6   9       54.04       46.15      2.19 o 
  -4  -6   9      689.86      645.12     10.13 o 
  -3  -6   9     1455.37     1506.19     19.88 o 
  -2  -6   9       20.03       19.39      0.80 o 
  -1  -6   9        0.57        1.38      0.44 o 
   1  -6   9     1768.43     1680.46     17.27 o 
   2  -6   9      284.24      290.90      4.57 o 
   3  -6   9       43.74       70.91      2.74 o 
   4  -6   9       27.88       23.76      1.90 o 
   5  -6   9        2.02        2.58      0.96 o 
   6  -6   9       31.03       39.25      2.35 o 
   7  -6   9       22.47       22.61      2.07 o 
  -9  -5   9      100.50      113.72      5.74 o 
  -8  -5   9       90.20       84.16      3.05 o 
  -7  -5   9       41.26       45.95      2.31 o 
  -6  -5   9      100.86       87.90      6.00 o 
  -5  -5   9      854.09      823.60     12.42 o 
  -4  -5   9      375.26      351.05      7.20 o 
  -3  -5   9       20.29       22.24      1.47 o 
  -2  -5   9      309.23      324.02      5.16 o 
  -1  -5   9      151.27      155.80      2.08 o 
   0  -5   9        0.35       -0.09      0.44 o 
   1  -5   9       11.50        7.49      0.79 o 
   2  -5   9      488.32      459.47      6.28 o 
   3  -5   9      470.35      460.30      6.41 o 
   4  -5   9       13.39       14.68      1.11 o 
   5  -5   9       60.40       59.77      2.24 o 
   6  -5   9        2.21        2.38      1.31 o 
   7  -5   9      109.41      104.08      3.64 o 
  -9  -4   9        1.35        0.10      1.23 o 
  -8  -4   9       19.40       20.11      1.68 o 
  -7  -4   9        2.97        2.73      1.09 o 
  -6  -4   9        3.76        3.22      1.05 o 
  -5  -4   9       41.31       42.20      2.00 o 
  -4  -4   9       16.28       17.72      2.65 o 
  -3  -4   9       47.31       44.45      2.72 o 
  -2  -4   9      663.83      648.98      6.82 o 
  -1  -4   9      943.77      975.23      9.45 o 
   0  -4   9       71.74       58.20      1.20 o 
   1  -4   9       18.97       19.18      0.95 o 
   2  -4   9       36.03       32.06      1.28 o 
   3  -4   9     1173.75     1135.35     13.42 o 
   4  -4   9     2212.37     2111.44     25.06 o 
   5  -4   9       13.12       13.37      1.61 o 
   6  -4   9      152.51      142.30      3.63 o 
   7  -4   9       50.52       45.94      2.93 o 
   8  -4   9       44.72       48.61      2.75 o 
  -9  -3   9      115.10      119.66      4.09 o 
  -8  -3   9      138.89      136.24      3.77 o 
  -7  -3   9       82.82       69.08      2.59 o 
  -6  -3   9      126.61      193.16      5.60 o 
  -5  -3   9      555.78      542.45      8.75 o 
  -4  -3   9     1245.65     1186.26     15.97 o 
  -3  -3   9      450.75      539.28      7.45 o 
  -2  -3   9       38.56       41.76      1.07 o 
  -1  -3   9       22.59       23.59      0.79 o 
   0  -3   9      174.75      193.90      2.71 o 
   1  -3   9        4.91        7.89      0.68 o 
   2  -3   9        8.92        8.37      0.91 o 
   3  -3   9      151.70      179.18      3.14 o 
   4  -3   9     1706.35     1630.13     18.65 o 
   5  -3   9        6.35        7.30      1.25 o 
   6  -3   9        0.06        8.03      1.65 o 
   7  -3   9      325.34      303.94      5.79 o 
   8  -3   9        0.07        0.98      1.28 o 
  -9  -2   9        3.80        5.59      1.78 o 
  -8  -2   9        0.05        0.23      0.96 o 
  -7  -2   9        0.03       -0.82      0.82 o 
  -6  -2   9       10.29       12.82      1.30 o 
  -5  -2   9      254.13      240.55      4.79 o 
  -4  -2   9      129.74      137.82      2.95 o 
  -3  -2   9        5.80        5.64      0.59 o 
  -2  -2   9        0.64        1.17      0.50 o 
  -1  -2   9      412.86      391.67      4.99 o 
   0  -2   9      156.33      162.79      2.34 o 
   1  -2   9      468.58      452.92      5.21 o 
   2  -2   9       30.58       26.20      1.14 o 
   3  -2   9        6.13        6.70      0.76 o 
   4  -2   9      205.14      199.86      3.44 o 
   5  -2   9       46.43       44.27      2.75 o 
   6  -2   9        0.00       -0.75      0.75 o 
   7  -2   9       50.49       47.77      2.17 o 
   8  -2   9      191.91      204.15      5.10 o 
  -9  -1   9       99.10       90.73      3.82 o 
  -8  -1   9       46.36       42.73      2.13 o 
  -7  -1   9       34.17       31.35      1.76 o 
  -6  -1   9      404.40      373.22      6.60 o 
  -5  -1   9        1.44        0.69      0.76 o 
  -4  -1   9      617.38      600.49      8.73 o 
  -3  -1   9       57.45       58.44      1.40 o 
  -2  -1   9      243.46      235.87      3.56 o 
  -1  -1   9      190.70      208.76      2.91 o 
   0  -1   9       40.86       50.19      1.18 o 
   1  -1   9        2.55        4.00      0.45 o 
   2  -1   9       57.09       65.57      2.29 o 
   3  -1   9      221.82      237.73      3.63 o 
   4  -1   9        3.52        3.91      0.80 o 
   5  -1   9      947.64      939.80     11.40 o 
   6  -1   9      135.26      137.84      3.86 o 
   7  -1   9        0.62        0.15      1.12 o 
   8  -1   9       29.71       26.25      1.77 o 
   9  -1   9       31.68       39.90      2.40 o 
  -9   0   9       69.14       71.23      2.74 o 
  -8   0   9       62.63       55.22      2.31 o 
  -7   0   9        4.08        6.75      1.70 o 
  -6   0   9       35.55       49.67      2.91 o 
  -5   0   9      150.12      126.31      2.89 o 
  -4   0   9      107.01      107.42      2.61 o 
  -3   0   9      198.58      218.56      2.96 o 
  -2   0   9      127.29      152.61      3.50 o 
  -1   0   9       10.81       13.02      0.76 o 
   0   0   9      312.70      423.61      6.43 o 
   1   0   9     2224.67     2371.17     25.87 o 
   2   0   9       76.17       86.36      1.48 o 
   3   0   9      343.23      418.58      5.51 o 
   4   0   9      133.05      127.09      2.48 o 
   5   0   9      487.79      499.17      6.68 o 
   6   0   9     1486.83     1447.51     16.78 o 
   7   0   9      302.88      301.49      4.84 o 
   8   0   9      208.95      217.78      4.67 o 
   9   0   9        0.03        1.42      1.19 o 
  -9   1   9       15.18       17.51      2.45 o 
  -8   1   9       11.51       11.83      1.43 o 
  -7   1   9       67.33       49.57      2.10 o 
  -6   1   9      208.06      186.25      3.43 o 
  -5   1   9      114.95       95.67      2.44 o 
  -4   1   9       79.31       78.23      2.16 o 
  -3   1   9     1435.16     1603.93     16.81 o 
  -2   1   9       47.32       57.95      1.65 o 
  -1   1   9       12.79       19.20      0.94 o 
   0   1   9      480.45      513.69      6.18 o 
   1   1   9      503.25      541.78      7.43 o 
   2   1   9       56.65       64.18      1.29 o 
   3   1   9      203.07      210.05      3.24 o 
   4   1   9      363.06      354.15      4.91 o 
   5   1   9        2.38        1.79      0.70 o 
   6   1   9       56.51       51.88      1.69 o 
   7   1   9       24.76       28.63      1.39 o 
   8   1   9      190.69      199.42      3.77 o 
   9   1   9      142.88      152.72      4.26 o 
  -9   2   9       41.76       41.44      3.28 o 
  -8   2   9      174.42      172.08      4.79 o 
  -7   2   9       10.60       13.37      1.39 o 
  -6   2   9      107.09       96.89      2.31 o 
  -5   2   9       74.04       67.83      2.06 o 
  -4   2   9        7.03        7.22      1.00 o 
  -3   2   9      178.99      177.88      2.83 o 
  -2   2   9       27.66       21.01      0.88 o 
  -1   2   9      339.86      309.07      4.59 o 
   0   2   9       11.92       16.74      0.68 o 
   1   2   9      433.45      464.90      6.28 o 
   2   2   9     1736.14     1808.22     19.95 o 
   3   2   9       37.19       43.51      1.45 o 
   4   2   9       38.13       33.99      1.41 o 
   5   2   9      244.71      240.87      3.79 o 
   6   2   9       12.65       11.30      0.96 o 
   7   2   9      512.06      510.69      6.96 o 
   8   2   9       48.67       53.37      1.91 o 
   9   2   9       90.75      108.92      5.72 o 
  -9   3   9        0.90        4.67      2.33 o 
  -8   3   9        3.23        1.61      1.44 o 
  -7   3   9        2.88        1.91      0.77 o 
  -6   3   9       92.28       77.33      2.28 o 
  -5   3   9       20.38       21.11      1.90 o 
  -4   3   9       11.50        9.39      0.76 o 
  -3   3   9      389.49      364.81      4.95 o 
  -2   3   9      774.66      716.85      8.73 o 
  -1   3   9     1395.96     1388.92     17.49 o 
   0   3   9        0.92        1.01      0.35 o 
   1   3   9        9.07       16.80      0.68 o 
   2   3   9      645.49      699.99      8.20 o 
   3   3   9       64.11       70.43      1.43 o 
   4   3   9      109.15      111.39      2.46 o 
   5   3   9       51.16       49.31      1.63 o 
   6   3   9      227.02      220.74      3.63 o 
   7   3   9        3.23        2.10      0.74 o 
   8   3   9        0.00       -0.24      0.74 o 
   9   3   9       14.83       15.24      1.84 o 
  -9   4   9        0.14       -1.17      2.04 o 
  -8   4   9        0.27       -0.29      2.04 o 
  -7   4   9       12.70       12.66      1.54 o 
  -6   4   9       62.38       65.98      1.90 o 
  -5   4   9      421.79      406.62      6.37 o 
  -4   4   9       41.49       52.13      1.46 o 
  -3   4   9      153.60      143.51      2.11 o 
  -2   4   9     2823.27     3034.31     34.39 o 
  -1   4   9       11.30       18.92      0.73 o 
   0   4   9       37.26       40.47      1.15 o 
   1   4   9     1168.44     1225.54     15.24 o 
   2   4   9      265.38      250.26      4.33 o 
   3   4   9      185.54      172.86      2.62 o 
   4   4   9     1141.63     1156.81     14.92 o 
   5   4   9        2.10        3.10      0.76 o 
   6   4   9      952.73      933.13     12.59 o 
   7   4   9        0.14       -0.79      0.79 o 
   8   4   9        0.17       -0.86      0.86 o 
   9   4   9        0.16       -1.16      1.16 o 
  10   4   9      189.58      202.84      9.05 o 
  -9   5   9       88.89       91.64      6.42 o 
  -8   5   9        0.02        0.29      2.04 o 
  -7   5   9      197.31      216.60      5.94 o 
  -6   5   9        2.71        3.87      0.89 o 
  -5   5   9      344.39      341.69      5.59 o 
  -4   5   9       26.89       23.64      0.90 o 
  -3   5   9      380.17      404.17      4.78 o 
  -2   5   9      289.75      303.12      3.55 o 
  -1   5   9     1127.89     1234.32     13.80 o 
   0   5   9      926.51      909.67     10.34 o 
   1   5   9     1481.75     1610.64     17.77 o 
   2   5   9      996.18     1002.05     11.40 o 
   3   5   9      324.59      385.04      5.94 o 
   4   5   9        5.60        4.97      0.62 o 
   5   5   9      333.91      344.81      5.45 o 
   6   5   9        5.70       15.37      1.20 o 
   7   5   9       54.52       59.25      3.29 o 
   8   5   9       22.00       25.33      1.54 o 
   9   5   9       16.22       14.43      1.89 o 
  10   5   9        0.07       -1.55      1.75 o 
  -9   6   9        5.38        9.34      2.92 o 
  -8   6   9        0.14        0.74      1.75 o 
  -7   6   9       96.75       96.66      3.90 o 
  -6   6   9      326.36      340.06      8.02 o 
  -5   6   9      162.71      166.55      2.98 o 
  -4   6   9      259.34      268.76      3.56 o 
  -3   6   9       63.05       66.29      1.25 o 
  -2   6   9      131.35      101.54      1.92 o 
  -1   6   9      357.27      335.57      4.36 o 
   0   6   9       17.07       21.50      0.84 o 
   1   6   9     1036.49     1030.36     11.70 o 
   2   6   9       11.81       12.17      1.19 o 
   3   6   9       31.26      116.16      5.25 o 
   4   6   9      176.53      169.19      3.69 o 
   5   6   9      205.47      212.09      3.81 o 
   6   6   9        4.55        2.53      0.88 o 
   7   6   9      183.35      173.49      5.35 o 
   8   6   9       47.98       47.26      2.35 o 
   9   6   9       31.91       33.42      2.29 o 
  10   6   9       70.42       84.02      4.11 o 
  -8   7   9        0.81        0.70      2.33 o 
  -7   7   9      506.91      514.14     11.21 o 
  -6   7   9      137.45      122.33      4.67 o 
  -5   7   9       54.53       52.79      2.22 o 
  -4   7   9      469.44      491.33      5.31 o 
  -3   7   9      153.10      163.71      2.38 o 
  -2   7   9        0.47        2.65      2.08 o 
  -1   7   9      242.85      246.28      3.45 o 
   0   7   9        4.22        3.84      0.55 o 
   1   7   9       24.28       18.08      0.79 o 
   2   7   9      237.82      206.10      3.07 o 
   3   7   9       47.19       43.71      1.45 o 
   4   7   9      506.77      516.49      8.97 o 
   5   7   9      153.47      151.51      3.17 o 
   6   7   9      512.98      513.29      7.59 o 
   7   7   9       38.52       42.72      2.68 o 
   8   7   9      168.62      162.60      4.36 o 
   9   7   9        2.79        5.73      1.44 o 
  10   7   9       21.69       18.57      2.45 o 
  -8   8   9       18.86       15.89      2.03 o 
  -7   8   9       15.80       20.44      2.63 o 
  -6   8   9       90.21       82.74      4.09 o 
  -5   8   9       63.75       66.38      2.09 o 
  -4   8   9      868.79      852.44     10.02 o 
  -3   8   9       34.12       31.66      1.03 o 
  -2   8   9       41.55       46.56      1.41 o 
  -1   8   9      158.74      197.93      3.01 o 
   0   8   9      245.51      221.28      3.27 o 
   1   8   9      295.30      282.12      3.91 o 
   2   8   9        6.13        6.31      0.64 o 
   3   8   9      115.49      108.03      2.71 o 
   4   8   9      534.78      512.17      8.43 o 
   5   8   9        1.96        1.23      0.71 o 
   6   8   9      503.65      533.54      7.83 o 
   7   8   9       20.32       16.93      1.67 o 
   8   8   9       67.54       67.61      3.53 o 
   9   8   9       39.61       32.89      2.32 o 
  -8   9   9       15.40       21.72      2.24 o 
  -7   9   9       88.68       95.20      3.90 o 
  -6   9   9      151.14      153.93      4.94 o 
  -5   9   9       39.47       47.02      1.85 o 
  -4   9   9        2.97        2.34      0.73 o 
  -3   9   9     1381.07     1420.41     16.01 o 
  -2   9   9       62.23       68.21      1.65 o 
  -1   9   9       64.29       62.38      1.57 o 
   0   9   9      118.42      110.38      2.10 o 
   1   9   9      111.95      123.57      2.29 o 
   2   9   9       35.69       39.91      1.45 o 
   3   9   9       19.13       27.69      1.23 o 
   4   9   9       77.74       77.73      2.13 o 
   5   9   9      362.98      355.72      5.86 o 
   6   9   9      470.06      436.46      6.67 o 
   7   9   9       65.63       54.55      2.52 o 
   8   9   9       79.48       75.28      3.00 o 
   9   9   9       33.00       35.43      5.13 o 
  -8  10   9        4.44        3.00      1.75 o 
  -7  10   9       24.86       24.63      2.45 o 
  -6  10   9       20.86       25.62      2.24 o 
  -5  10   9        3.00        1.30      0.70 o 
  -4  10   9      252.86      232.66      3.74 o 
  -3  10   9      239.55      212.71      3.47 o 
  -2  10   9       51.27       48.99      1.45 o 
  -1  10   9      139.35      145.97      2.58 o 
   0  10   9       83.67       75.90      1.77 o 
   1  10   9      673.89      671.36      8.15 o 
   2  10   9      978.17      922.70     12.12 o 
   3  10   9     2154.85     2058.50     25.55 o 
   4  10   9       23.51       22.54      1.26 o 
   5  10   9        7.32        9.50      1.03 o 
   6  10   9       64.81       58.63      2.40 o 
   7  10   9      210.34      196.49      4.76 o 
   8  10   9        1.39        0.27      1.19 o 
   9  10   9       68.64       65.32      3.02 o 
  -7  11   9        1.89        1.26      1.61 o 
  -6  11   9       16.02       18.02      2.92 o 
  -5  11   9       29.37       34.72      1.50 o 
  -4  11   9        2.36        1.82      0.77 o 
  -3  11   9       41.24       37.76      1.50 o 
  -2  11   9      268.42      260.45      4.54 o 
  -1  11   9      411.99      366.62      5.04 o 
   0  11   9      460.08      464.90      6.07 o 
   1  11   9       25.49       27.69      1.14 o 
   2  11   9      237.01      237.85      4.60 o 
   3  11   9       12.84        8.63      0.97 o 
   4  11   9      742.14      732.72     10.10 o 
   5  11   9       36.30       40.56      1.70 o 
   6  11   9       14.66       15.64      1.53 o 
   7  11   9       49.96       40.96      2.59 o 
   8  11   9      192.65      183.91      4.87 o 
   9  11   9       39.16       30.41      2.27 o 
  -7  12   9        9.32       11.08      3.21 o 
  -6  12   9        0.16        7.92      1.89 o 
  -5  12   9       51.87       49.65      1.76 o 
  -4  12   9      133.99      123.24      2.69 o 
  -3  12   9      353.41      353.40      5.20 o 
  -2  12   9      892.74      826.23     11.35 o 
  -1  12   9      386.05      349.75      4.94 o 
   0  12   9      888.63      819.54      9.90 o 
   1  12   9      434.71      440.43      6.51 o 
   2  12   9       42.62       39.68      1.61 o 
   3  12   9     1153.57     1142.16     14.92 o 
   4  12   9        0.19        2.14      2.09 o 
   5  12   9      421.39      407.39      6.38 o 
   6  12   9      173.09      187.90      6.89 o 
   7  12   9        1.23        1.42      1.12 o 
   8  12   9       12.53       12.50      1.67 o 
   9  12   9      124.16      138.99      7.30 o 
  -6  13   9       77.66       80.93      2.91 o 
  -5  13   9        3.12        6.01      1.02 o 
  -4  13   9       77.59       85.86      2.69 o 
  -3  13   9       10.51       12.45      1.22 o 
  -2  13   9       13.90       17.96      1.26 o 
  -1  13   9        7.33        6.82      1.01 o 
   0  13   9       60.14       54.24      1.98 o 
   1  13   9      242.16      214.84      3.91 o 
   2  13   9       50.99       62.17      2.61 o 
   3  13   9      381.47      372.33      5.92 o 
   4  13   9      628.73      585.22      8.54 o 
   5  13   9      115.50      120.56      3.58 o 
   6  13   9        1.57        2.36      1.24 o 
   7  13   9        0.44        2.32      1.16 o 
   8  13   9        1.22        1.49      1.16 o 
   9  13   9       18.18       18.39      3.21 o 
  -6  14   9      244.65      275.56      6.27 o 
  -5  14   9       59.94       64.04      2.12 o 
  -4  14   9       31.66       29.15      1.57 o 
  -3  14   9      594.18      595.24      8.02 o 
  -2  14   9      519.35      477.32      7.45 o 
  -1  14   9      355.09      307.27      5.38 o 
   0  14   9       44.82       27.37      1.53 o 
   1  14   9       23.13       19.97      1.26 o 
   2  14   9     1098.42     1031.06     13.75 o 
   3  14   9       21.95       23.64      1.38 o 
   4  14   9        7.17        5.01      1.11 o 
   5  14   9        2.33        1.94      1.19 o 
   6  14   9       26.78       22.20      2.34 o 
   7  14   9        2.83        1.99      1.28 o 
   8  14   9        0.00       -1.54      1.54 o 
  -5  15   9        1.05        0.33      1.05 o 
  -4  15   9       36.45       44.06      1.87 o 
  -3  15   9       16.21       27.05      1.48 o 
  -2  15   9        2.32        4.09      1.06 o 
  -1  15   9      131.37      130.39      3.19 o 
   0  15   9       36.53       38.91      1.77 o 
   1  15   9      253.89      231.44      4.27 o 
   2  15   9       46.92       53.14      1.97 o 
   3  15   9        7.69        9.33      1.37 o 
   4  15   9       16.22       12.29      1.50 o 
   5  15   9        7.10       10.79      2.13 o 
   6  15   9       75.57       73.52      3.85 o 
   7  15   9       21.28       23.39      2.12 o 
   8  15   9       10.62       12.16      2.37 o 
  -4  16   9        0.00       -1.31      1.31 o 
  -3  16   9        2.58        3.87      1.10 o 
  -2  16   9       18.74       17.86      1.51 o 
  -1  16   9       19.59       17.19      1.44 o 
   0  16   9        0.25        1.38      0.94 o 
   1  16   9       89.55       86.68      2.90 o 
   2  16   9       61.80       70.99      2.32 o 
   3  16   9        3.61        2.67      0.96 o 
   4  16   9        1.32        2.50      1.35 o 
   5  16   9       30.18       23.74      2.05 o 
   6  16   9        6.20        5.19      1.56 o 
   7  16   9        9.43       14.40      2.45 o 
  -3  17   9       21.49       23.21      1.98 o 
  -2  17   9      117.03      108.46      3.12 o 
  -1  17   9        4.52        1.93      1.19 o 
   0  17   9        1.16        1.17      1.01 o 
   1  17   9      298.46      310.47      6.96 o 
   2  17   9        2.59        3.11      1.18 o 
   3  17   9       11.61       11.10      1.33 o 
   4  17   9        0.78        1.05      1.47 o 
   5  17   9        0.03       -0.88      2.33 o 
   6  17   9       34.30       34.35      2.99 o 
  -2  18   9      176.45      185.71      4.33 o 
  -1  18   9      116.29      119.13      5.08 o 
   0  18   9        3.91        3.80      1.51 o 
   1  18   9        3.05        0.65      1.33 o 
   2  18   9        6.59        5.97      1.54 o 
   3  18   9        0.98        3.38      5.55 o 
   4  18   9        5.80        6.59      3.36 o 
   5  18   9        0.82       -1.54      1.54 o 
   6  18   9       11.91       12.84      2.92 o 
  -1  19   9      184.37      202.66      5.96 o 
   0  19   9        0.67        0.68      1.27 o 
   1  19   9        8.09        3.83      1.61 o 
   2  19   9        2.50        2.63      1.44 o 
   3  19   9        0.21        0.29      2.04 o 
   4  19   9        4.86        7.58      3.79 o 
  -4 -12  10       23.44       28.46      2.89 o 
  -3 -12  10        0.21        1.98      1.54 o 
  -2 -12  10        0.46        3.65      1.65 o 
  -1 -12  10        0.36        0.78      1.54 o 
   0 -12  10       72.71       68.37      5.69 o 
   1 -12  10       26.63       36.68      1.92 o 
  -5 -11  10        1.54        2.52      1.75 o 
  -4 -11  10       60.95       50.82      2.90 o 
  -3 -11  10        6.33        2.97      1.61 o 
  -2 -11  10       31.90       30.88      4.96 o 
  -1 -11  10       24.17       30.73      1.74 o 
   0 -11  10       10.10       10.47      1.17 o 
   1 -11  10      129.49      146.77      4.73 o 
   2 -11  10       96.29      109.42      4.75 o 
   3 -11  10       73.97       95.32      4.22 o 
  -6 -10  10        5.88        7.61      1.59 o 
  -5 -10  10       19.89       19.76      1.80 o 
  -4 -10  10        1.06        1.91      1.41 o 
  -3 -10  10       61.22       62.15      3.08 o 
  -2 -10  10       17.18       11.30      1.95 o 
  -1 -10  10        2.76        2.22      0.96 o 
   0 -10  10      154.97      164.07      3.07 o 
   1 -10  10       87.26       88.42      2.25 o 
   2 -10  10       13.01       10.32      1.17 o 
   3 -10  10       37.30       35.03      3.44 o 
   4 -10  10        8.96        8.25      1.57 o 
  -7  -9  10        4.64        1.52      1.33 o 
  -6  -9  10        3.72        5.30      1.41 o 
  -5  -9  10       94.98      101.93      3.31 o 
  -4  -9  10       22.77       21.32      1.71 o 
  -3  -9  10       10.00       14.02      1.76 o 
  -2  -9  10        3.75        1.46      1.11 o 
  -1  -9  10       57.50       56.29      3.24 o 
   0  -9  10      168.80      171.08      2.81 o 
   1  -9  10       36.27       35.79      1.32 o 
   2  -9  10       11.43       14.72      1.21 o 
   3  -9  10       24.77       28.80      2.00 o 
   4  -9  10      146.93      151.08      4.41 o 
   5  -9  10       40.04       49.10      3.18 o 
  -7  -8  10      102.32       95.88      4.50 o 
  -6  -8  10        4.59        9.12      1.81 o 
  -5  -8  10       23.22       19.20      1.70 o 
  -4  -8  10      362.11      359.26      6.99 o 
  -3  -8  10       72.45       65.48      2.45 o 
  -2  -8  10       74.51       76.27      4.52 o 
  -1  -8  10       23.61       23.39      1.42 o 
   0  -8  10       29.14       23.05      1.14 o 
   1  -8  10       12.16        7.33      0.74 o 
   2  -8  10       62.01       57.38      1.82 o 
   3  -8  10        1.44       -0.38      0.76 o 
   4  -8  10      139.87      138.87      4.14 o 
   5  -8  10       14.85       13.26      1.67 o 
  -8  -7  10        2.16        0.06      1.37 o 
  -7  -7  10       85.83       85.49      3.47 o 
  -6  -7  10       60.77       52.20      2.46 o 
  -5  -7  10      205.74      202.38      4.69 o 
  -4  -7  10       81.78       72.67      2.68 o 
  -3  -7  10        8.98       12.42      1.55 o 
  -2  -7  10       61.85       69.82      5.76 o 
  -1  -7  10      178.14      169.37      3.20 o 
   0  -7  10      119.26      100.39      1.95 o 
   1  -7  10       45.71       42.31      1.43 o 
   2  -7  10      355.75      341.02      4.90 o 
   3  -7  10        3.69        3.66      1.64 o 
   4  -7  10       64.96       61.55      2.36 o 
   5  -7  10       33.97       23.70      1.89 o 
   6  -7  10       30.90       37.23      2.52 o 
  -8  -6  10       79.20       67.16      3.19 o 
  -7  -6  10       88.54       83.78      3.08 o 
  -6  -6  10      460.30      419.29      7.68 o 
  -5  -6  10        0.02       -0.06      0.98 o 
  -4  -6  10      301.92      282.02      5.62 o 
  -3  -6  10        4.61        4.43      0.91 o 
  -2  -6  10        6.86        7.12      1.18 o 
  -1  -6  10      114.27      119.41      2.27 o 
   0  -6  10       23.82       30.55      1.11 o 
   1  -6  10        1.88        3.08      1.33 o 
   2  -6  10      135.15      120.08      2.64 o 
   3  -6  10      307.63      319.32      5.05 o 
   4  -6  10        0.42       -0.16      0.91 o 
   5  -6  10        0.01       -0.40      0.94 o 
   6  -6  10       11.81       17.25      1.84 o 
  -8  -5  10       50.42       57.03      3.40 o 
  -7  -5  10      203.63      207.80      4.88 o 
  -6  -5  10        1.26        2.02      1.13 o 
  -5  -5  10      374.78      345.44      7.62 o 
  -4  -5  10      102.95       90.84      3.24 o 
  -3  -5  10       10.31        6.91      0.92 o 
  -2  -5  10      231.27      219.90      4.63 o 
  -1  -5  10       96.08      100.94      2.23 o 
   0  -5  10       40.13       40.35      1.38 o 
   1  -5  10      209.05      197.58      3.44 o 
   2  -5  10     1306.83     1254.63     14.80 o 
   3  -5  10       10.18       11.56      1.06 o 
   4  -5  10       30.53       29.38      1.47 o 
   5  -5  10        0.38        0.73      0.94 o 
   6  -5  10       14.84       17.94      1.78 o 
   7  -5  10        9.56       13.33      1.74 o 
  -9  -4  10       41.19       46.51      2.75 o 
  -8  -4  10       41.33       41.03      2.25 o 
  -7  -4  10       49.99       48.68      2.33 o 
  -6  -4  10       42.63       43.37      2.14 o 
  -5  -4  10     1160.80     1083.71     15.73 o 
  -4  -4  10      154.84      150.77      3.83 o 
  -3  -4  10      421.98      390.75      7.79 o 
  -2  -4  10      322.64      328.54      6.36 o 
  -1  -4  10      475.09      477.90      6.14 o 
   0  -4  10      186.45      179.95      2.71 o 
   1  -4  10      108.66      105.61      2.29 o 
   2  -4  10     1185.17     1225.20     14.36 o 
   3  -4  10      143.84      142.00      2.90 o 
   4  -4  10       99.28      101.80      2.53 o 
   5  -4  10        0.56       -0.53      0.95 o 
   6  -4  10        2.51        2.82      1.06 o 
   7  -4  10       19.74       19.64      1.90 o 
  -9  -3  10       10.86        8.35      1.62 o 
  -8  -3  10      127.40      130.55      3.75 o 
  -7  -3  10      318.41      295.85      5.98 o 
  -6  -3  10       52.13       48.40      2.25 o 
  -5  -3  10       13.20       14.47      1.33 o 
  -4  -3  10      421.12      400.89      6.44 o 
  -3  -3  10       47.92       47.51      1.75 o 
  -2  -3  10       98.24      102.81      3.58 o 
  -1  -3  10       13.43       15.43      1.05 o 
   0  -3  10       65.19       75.97      1.58 o 
   1  -3  10       72.89       65.86      1.72 o 
   2  -3  10       79.17       76.40      1.94 o 
   3  -3  10      265.78      231.62      3.86 o 
   4  -3  10      123.72      126.79      2.74 o 
   5  -3  10      849.70      827.62     10.50 o 
   6  -3  10       41.40       44.52      2.05 o 
   7  -3  10      145.08      145.51      4.21 o 
   8  -3  10       96.46      102.86      3.70 o 
  -9  -2  10       59.56       65.58      3.09 o 
  -8  -2  10        6.05        2.62      1.14 o 
  -7  -2  10      220.42      206.35      4.70 o 
  -6  -2  10      101.42       89.48      5.10 o 
  -5  -2  10       68.35       60.33      2.63 o 
  -4  -2  10       67.15       62.22      2.61 o 
  -3  -2  10       66.00       60.66      1.94 o 
  -2  -2  10     2023.74     2050.59     23.55 o 
  -1  -2  10       29.16       45.55      1.69 o 
   0  -2  10        4.46        4.69      0.54 o 
   1  -2  10      270.33      267.87      3.54 o 
   2  -2  10        0.63        0.64      0.56 o 
   3  -2  10      324.69      299.03      4.48 o 
   4  -2  10       71.10       69.24      1.98 o 
   5  -2  10      613.23      606.84      8.09 o 
   6  -2  10        0.06       -0.69      0.69 o 
   7  -2  10       30.41       29.39      1.90 o 
   8  -2  10       85.93       77.53      3.14 o 
  -9  -1  10       36.77       42.62      2.29 o 
  -8  -1  10       26.59       35.03      2.00 o 
  -7  -1  10       15.23       17.90      1.53 o 
  -6  -1  10        0.89        1.67      1.08 o 
  -5  -1  10       38.30       37.03      1.71 o 
  -4  -1  10      296.40      310.39      5.27 o 
  -3  -1  10       95.21       94.62      2.81 o 
  -2  -1  10      860.84      856.95     10.48 o 
  -1  -1  10     2182.72     2231.47     27.83 o 
   0  -1  10       35.65       26.52      1.23 o 
   1  -1  10      122.81      135.83      2.44 o 
   2  -1  10      307.70      328.66      4.62 o 
   3  -1  10      542.89      538.93      6.99 o 
   4  -1  10      124.61      120.00      2.48 o 
   5  -1  10      365.51      346.90      6.93 o 
   6  -1  10      280.42      293.18      4.76 o 
   7  -1  10      129.61      143.92      3.63 o 
   8  -1  10       65.81       63.65      2.85 o 
  -9   0  10       21.86       28.53      1.92 o 
  -8   0  10        0.05       -0.46      0.91 o 
  -7   0  10       89.52       80.94      2.71 o 
  -6   0  10        3.07        2.77      0.96 o 
  -5   0  10      154.53      121.75      2.90 o 
  -4   0  10      220.21      201.34      4.63 o 
  -3   0  10       27.64       21.96      0.90 o 
  -2   0  10      452.77      456.51      6.06 o 
  -1   0  10      771.73      692.06      9.90 o 
   1   0  10      278.75      303.71      4.10 o 
   2   0  10        0.00        0.47      0.49 o 
   3   0  10       51.12       53.51      1.58 o 
   4   0  10       14.76       15.10      1.16 o 
   5   0  10       71.73       67.99      1.94 o 
   6   0  10        6.47        5.70      0.92 o 
   7   0  10      402.94      429.48      6.90 o 
   8   0  10        0.29        0.64      1.03 o 
   9   0  10        0.52       -0.41      1.16 o 
  -9   1  10       39.44       39.43      3.28 o 
  -8   1  10        4.94        5.94      1.22 o 
  -7   1  10        5.66        4.21      1.05 o 
  -6   1  10       19.53       13.12      1.07 o 
  -5   1  10       39.34       36.25      2.91 o 
  -4   1  10      249.80      241.24      4.41 o 
  -3   1  10       11.11        7.61      0.60 o 
  -2   1  10      338.04      345.79      4.79 o 
  -1   1  10        4.68        3.29      0.56 o 
   0   1  10       72.12       64.98      1.35 o 
   1   1  10        8.90       12.48      0.68 o 
   2   1  10      220.89      240.40      3.97 o 
   3   1  10        4.54        4.52      0.74 o 
   4   1  10        9.16        8.02      0.80 o 
   5   1  10      385.64      389.74      5.54 o 
   6   1  10        0.91       -0.18      0.67 o 
   7   1  10      242.72      236.53      4.13 o 
   8   1  10       89.55       99.91      2.60 o 
   9   1  10        5.50        5.98      1.45 o 
  -9   2  10      120.35      132.55      5.73 o 
  -8   2  10       64.75       64.34      2.90 o 
  -7   2  10       50.87       50.65      2.17 o 
  -6   2  10       39.55       39.38      1.60 o 
  -5   2  10       33.71       24.93      1.37 o 
  -4   2  10      680.75      673.48      9.71 o 
  -3   2  10       47.33       43.60      1.65 o 
  -2   2  10      240.03      233.91      3.82 o 
  -1   2  10        0.00        3.72      0.84 o 
   0   2  10      207.90      200.94      2.96 o 
   1   2  10      181.06      186.34      2.81 o 
   2   2  10      220.26      247.89      6.41 o 
   3   2  10      113.85      116.65      2.54 o 
   4   2  10      509.60      511.65      6.60 o 
   5   2  10      254.78      241.37      3.86 o 
   6   2  10        8.46       11.00      0.95 o 
   7   2  10       36.25       35.76      1.55 o 
   8   2  10      157.60      146.55      3.16 o 
   9   2  10        0.28       -0.10      1.15 o 
  -9   3  10      112.30      119.08      7.00 o 
  -8   3  10       51.08       52.85      3.49 o 
  -7   3  10        0.10        2.07      0.94 o 
  -6   3  10       11.27       12.51      1.06 o 
  -5   3  10      239.19      241.92      4.48 o 
  -4   3  10       97.19      117.66      2.71 o 
  -3   3  10      415.38      383.94      5.23 o 
  -2   3  10        3.34        7.30      0.71 o 
  -1   3  10      203.52      190.33      3.28 o 
   0   3  10      267.95      256.27      3.48 o 
   1   3  10        0.08        2.99      0.46 o 
   2   3  10       73.85       86.90      1.64 o 
   3   3  10      199.48      225.12      3.84 o 
   4   3  10       34.70       42.89      1.64 o 
   5   3  10        1.81        3.09      0.79 o 
   6   3  10       31.63       34.28      1.60 o 
   7   3  10       16.54       10.76      1.13 o 
   8   3  10      218.60      229.76      4.07 o 
   9   3  10        2.72        2.19      1.65 o 
  -9   4  10      212.13      272.01     11.67 o 
  -8   4  10       56.20       63.63      5.25 o 
  -7   4  10      354.24      346.33      7.11 o 
  -6   4  10      159.23      168.99      3.25 o 
  -5   4  10       72.56       70.27      2.14 o 
  -4   4  10       50.77       58.82      1.88 o 
  -3   4  10      604.40      613.50      7.77 o 
  -2   4  10     1681.47     1694.91     21.32 o 
  -1   4  10      588.45      640.94      7.71 o 
   0   4  10       96.82       80.67      1.52 o 
   1   4  10        6.63        8.82      0.64 o 
   2   4  10       37.08       34.34      1.08 o 
   3   4  10      377.07      386.30      7.73 o 
   4   4  10      708.24      666.19      9.23 o 
   5   4  10       33.24       50.76      1.82 o 
   6   4  10      134.20      131.07      3.04 o 
   7   4  10      131.84      131.60      3.20 o 
   8   4  10      432.91      433.26      7.14 o 
   9   4  10       88.20       85.04      3.81 o 
  -9   5  10       52.95       53.12      4.96 o 
  -8   5  10        7.14        7.59      2.63 o 
  -7   5  10        9.82       11.37      1.75 o 
  -6   5  10      506.51      489.95      7.73 o 
  -5   5  10      155.93      158.06      3.34 o 
  -4   5  10        0.13       -0.49      0.58 o 
  -3   5  10        8.31        7.81      0.75 o 
  -2   5  10      111.68      126.52      2.38 o 
  -1   5  10       90.58       85.76      1.67 o 
   0   5  10      222.63      202.23      2.92 o 
   1   5  10      473.41      503.00      6.18 o 
   2   5  10       25.59       26.45      1.17 o 
   3   5  10       11.12        7.11      0.66 o 
   4   5  10      809.42      860.03     11.49 o 
   5   5  10      346.79      342.86      5.52 o 
   6   5  10      174.19      157.78      3.33 o 
   7   5  10        0.00       -0.78      0.78 o 
   8   5  10       13.73       11.76      1.30 o 
   9   5  10       41.36       38.70      2.89 o 
  -8   6  10      107.33      113.78      8.76 o 
  -7   6  10        6.26        8.48      1.61 o 
  -6   6  10      813.73      837.28     25.83 o 
  -5   6  10       49.31       54.88      2.02 o 
  -4   6  10      619.95      606.52      7.83 o 
  -3   6  10       44.79       43.78      1.59 o 
  -2   6  10      289.18      279.79      3.41 o 
  -1   6  10     1259.54     1253.98     14.14 o 
   0   6  10      212.63      178.67      3.16 o 
   1   6  10        5.83        4.06      0.52 o 
   2   6  10      251.34      239.47      4.83 o 
   3   6  10       77.39      113.42      2.14 o 
   4   6  10        0.52        0.31      0.64 o 
   5   6  10      378.82      367.00      5.81 o 
   6   6  10        6.06        6.18      1.01 o 
   7   6  10      125.75      117.23      2.95 o 
   8   6  10      151.33      161.95      4.34 o 
   9   6  10       16.58       18.41      2.27 o 
  -8   7  10       66.60       69.90      3.57 o 
  -7   7  10      118.52      127.72      6.86 o 
  -6   7  10        7.71        6.09      1.54 o 
  -5   7  10      136.21      143.87      4.64 o 
  -4   7  10     1666.84     1717.85     19.94 o 
  -3   7  10     1284.05     1251.84     14.30 o 
  -2   7  10       62.92       59.96      1.50 o 
  -1   7  10       18.66       28.82      1.01 o 
   0   7  10      106.52       91.19      1.83 o 
   1   7  10      238.05      237.23      3.80 o 
   2   7  10      907.63      857.27     10.00 o 
   3   7  10       82.73       94.85      2.30 o 
   4   7  10       23.74       15.25      1.09 o 
   5   7  10       78.33       74.88      2.27 o 
   6   7  10       32.76       35.28      1.60 o 
   7   7  10      544.53      502.34      8.09 o 
   8   7  10        1.40        1.75      1.24 o 
   9   7  10       70.37       78.01      4.23 o 
  -8   8  10       36.27       49.74      3.50 o 
  -7   8  10       52.66       65.84      3.36 o 
  -6   8  10       12.44        9.07      2.04 o 
  -5   8  10     1126.66     1160.86     20.05 o 
  -4   8  10      186.94      187.63      4.53 o 
  -3   8  10       49.48       47.25      1.25 o 
  -2   8  10      127.71      125.26      2.31 o 
  -1   8  10      740.73      728.84      8.70 o 
   0   8  10      856.76      865.84     10.15 o 
   1   8  10        0.09        0.98      0.99 o 
   2   8  10      774.35      762.31      9.04 o 
   3   8  10       13.40       11.23      0.80 o 
   4   8  10      242.13      257.56      4.35 o 
   5   8  10       79.34       84.41      2.63 o 
   6   8  10        5.20        5.94      0.93 o 
   7   8  10       52.74       38.31      1.74 o 
   8   8  10        0.81        0.27      1.23 o 
   9   8  10        1.13       -0.82      1.67 o 
  -8   9  10        0.56        1.32      1.54 o 
  -7   9  10        1.45        0.29      1.44 o 
  -6   9  10       46.09       51.80      3.79 o 
  -5   9  10      923.02      892.08     14.31 o 
  -4   9  10      605.90      587.50      8.44 o 
  -3   9  10      104.23      108.57      1.99 o 
  -2   9  10      512.76      491.55      6.35 o 
  -1   9  10      848.24      885.22     10.46 o 
   0   9  10       55.35       54.28      1.66 o 
   1   9  10       20.37       24.70      1.62 o 
   2   9  10      290.78      269.89      3.93 o 
   3   9  10      193.01      179.44      3.38 o 
   4   9  10      574.98      566.00      8.07 o 
   5   9  10       13.94       17.94      1.23 o 
   6   9  10      135.29      145.26      3.19 o 
   7   9  10      229.16      205.29      5.74 o 
   8   9  10      203.28      220.17      5.42 o 
   9   9  10       40.04       34.88      4.09 o 
  -7  10  10        1.29        0.93      1.46 o 
  -6  10  10        0.31       -1.31      1.31 o 
  -5  10  10       58.17       61.19      4.10 o 
  -4  10  10      206.43      214.34      3.51 o 
  -3  10  10       23.90       22.60      1.53 o 
  -2  10  10      551.20      526.99      6.74 o 
  -1  10  10       65.21       69.33      1.75 o 
   0  10  10      268.42      258.54      3.80 o 
   1  10  10        0.29        0.36      0.54 o 
   2  10  10      793.70      755.00      9.12 o 
   3  10  10     1287.08     1278.26     16.45 o 
   4  10  10      989.91      970.32     15.08 o 
   5  10  10      550.63      513.03      7.63 o 
   6  10  10      141.32      143.20      3.19 o 
   7  10  10       14.33       16.63      1.79 o 
   8  10  10        1.80        3.32      1.36 o 
   9  10  10      128.46      156.23      8.46 o 
  -7  11  10       78.22       92.33      4.23 o 
  -6  11  10        6.39        7.96      1.82 o 
  -5  11  10      125.44      134.78      3.85 o 
  -4  11  10        0.14        0.24      0.68 o 
  -3  11  10        4.87        8.67      0.94 o 
  -2  11  10     1495.95     1442.77     18.53 o 
  -1  11  10      890.93      884.87     10.58 o 
   0  11  10        0.24        0.24      0.63 o 
   1  11  10       88.70       84.71      1.97 o 
   2  11  10      306.65      319.76      5.13 o 
   3  11  10     1317.35     1271.28     16.41 o 
   4  11  10      831.90      813.19     11.13 o 
   5  11  10     1367.79     1363.85     17.68 o 
   6  11  10        3.65        1.93      1.12 o 
   7  11  10       25.33       27.23      1.93 o 
   8  11  10       97.43       92.11      4.57 o 
   9  11  10        7.04        7.06      2.03 o 
  -7  12  10        9.82        6.44      2.03 o 
  -6  12  10        3.40        2.08      1.61 o 
  -5  12  10        0.66        1.46      1.31 o 
  -4  12  10       71.06       75.91      2.11 o 
  -3  12  10        1.34        1.22      0.72 o 
  -2  12  10      720.21      602.13      8.76 o 
  -1  12  10      190.98      233.95      3.73 o 
   0  12  10       74.82       82.30      2.01 o 
   1  12  10        2.34        3.88      0.74 o 
   2  12  10       23.73       26.16      1.33 o 
   3  12  10        0.00        0.95      0.83 o 
   4  12  10      108.48      110.14      2.76 o 
   5  12  10       46.42       50.85      1.95 o 
   6  12  10        3.71        5.23      1.21 o 
   7  12  10       80.64       79.96      3.12 o 
   8  12  10       14.49       12.58      4.07 o 
   9  12  10        7.41       13.64      3.36 o 
  -6  13  10       14.32       18.50      2.37 o 
  -5  13  10       30.50       30.55      2.12 o 
  -4  13  10        0.17        0.33      0.78 o 
  -3  13  10      427.83      403.78      5.83 o 
  -2  13  10       17.88       13.44      1.23 o 
  -1  13  10      104.21       91.35      2.54 o 
   0  13  10      367.32      342.65      4.97 o 
   1  13  10        4.77        6.74      0.88 o 
   2  13  10      443.10      421.62      6.54 o 
   3  13  10      876.63      857.90     11.72 o 
   4  13  10      304.79      311.11      5.30 o 
   5  13  10        1.04        0.64      1.09 o 
   6  13  10        8.25       11.94      1.50 o 
   7  13  10        0.64        0.33      1.27 o 
   8  13  10        0.32       -1.31      1.50 o 
  -5  14  10       26.74       37.42      2.00 o 
  -4  14  10       13.91       14.55      1.20 o 
  -3  14  10      473.12      459.90      6.56 o 
  -2  14  10      214.62      206.10      4.20 o 
  -1  14  10       25.97       15.45      1.47 o 
   0  14  10      113.96       88.05      2.47 o 
   1  14  10      313.18      322.24      8.26 o 
   2  14  10        3.03        1.23      0.91 o 
   3  14  10       42.08       45.97      1.86 o 
   4  14  10       20.95       18.53      1.33 o 
   5  14  10        8.42       10.09      1.44 o 
   6  14  10       14.92       12.20      3.01 o 
   7  14  10       21.42       20.03      1.91 o 
   8  14  10        8.63        4.87      2.04 o 
  -5  15  10       13.40       19.08      1.93 o 
  -4  15  10      239.59      246.56      6.53 o 
  -3  15  10        6.30       10.88      1.12 o 
  -2  15  10       82.17       85.53      2.65 o 
  -1  15  10       53.30       43.61      1.92 o 
   0  15  10      247.50      244.13      4.65 o 
   1  15  10       66.02       56.86      1.84 o 
   2  15  10      204.92      178.49      3.70 o 
   3  15  10        3.85        4.02      1.04 o 
   4  15  10      194.42      185.78      3.88 o 
   5  15  10        1.17        0.74      1.14 o 
   6  15  10       76.69       77.48      3.33 o 
   7  15  10      136.22      153.73      5.47 o 
  -4  16  10      196.72      205.78      4.43 o 
  -3  16  10        3.04        2.61      1.13 o 
  -2  16  10      170.59      202.33      4.34 o 
  -1  16  10        9.15       10.76      1.30 o 
   0  16  10        0.40        0.12      0.92 o 
   1  16  10        0.01        1.83      0.99 o 
   2  16  10        0.34       -1.35      1.35 o 
   3  16  10       33.58       30.78      1.65 o 
   4  16  10       56.08       53.65      2.52 o 
   5  16  10       86.39       99.90      4.49 o 
   6  16  10       87.77       90.19      4.32 o 
   7  16  10        7.49        4.99      2.16 o 
  -3  17  10      145.73      127.67      3.50 o 
  -2  17  10       41.45       50.10      2.73 o 
  -1  17  10       63.31       79.07      3.07 o 
   0  17  10        0.00        0.62      1.12 o 
   1  17  10       58.08       61.86      2.39 o 
   2  17  10      251.00      269.07      5.05 o 
   3  17  10       56.01       55.70      2.24 o 
   4  17  10       47.35       55.56      3.40 o 
   5  17  10      399.51      441.97     10.53 o 
   6  17  10      126.05      143.08      8.32 o 
  -2  18  10       37.56       39.69      2.12 o 
  -1  18  10        4.94        5.45      1.70 o 
   0  18  10       81.01       72.16      3.52 o 
   1  18  10        1.72        1.86      1.16 o 
   2  18  10      231.23      229.12      6.48 o 
   3  18  10       11.54        9.07      1.95 o 
   4  18  10       52.99       55.55      4.67 o 
   5  18  10       35.12       29.57      2.94 o 
   0  19  10      119.60      146.55      6.20 o 
   1  19  10       49.54       55.27      2.64 o 
   2  19  10      124.66      130.63      4.82 o 
   3  19  10        7.10        4.38      2.33 o 
   4  19  10       17.59       22.18      3.94 o 
  -4 -11  11       52.31       48.07      3.49 o 
  -3 -11  11       25.74       21.66      2.68 o 
  -2 -11  11       14.65       14.58      2.37 o 
  -1 -11  11        2.03        0.44      1.44 o 
   0 -11  11       98.83      125.15      3.92 o 
   1 -11  11        1.05       -0.90      1.33 o 
  -5 -10  11        0.23        1.18      1.28 o 
  -4 -10  11       10.47       10.31      1.79 o 
  -3 -10  11        0.52        0.70      1.54 o 
  -2 -10  11        9.40        9.05      1.95 o 
  -1 -10  11        5.43        5.54      1.13 o 
   0 -10  11        0.46        1.64      1.11 o 
   1 -10  11        0.17        0.15      1.01 o 
   2 -10  11       44.75       54.02      2.74 o 
   3 -10  11        0.28       -0.46      1.11 o 
  -6  -9  11       17.50       15.26      1.95 o 
  -5  -9  11       55.38       56.10      2.95 o 
  -4  -9  11        0.58        1.63      1.18 o 
  -3  -9  11      104.10      114.01      9.34 o 
  -2  -9  11        6.95        8.30      3.36 o 
  -1  -9  11      265.74      292.52      6.16 o 
   0  -9  11        0.25        0.61      0.91 o 
   1  -9  11        5.89        9.78      1.59 o 
   2  -9  11        0.20        0.38      0.82 o 
   3  -9  11        9.04       12.59      1.62 o 
   4  -9  11        0.10        0.44      1.20 o 
  -7  -8  11       98.38      107.91      4.56 o 
  -6  -8  11       52.60       62.84      4.15 o 
  -5  -8  11       52.00       54.62      2.56 o 
  -4  -8  11      432.45      435.22      9.10 o 
  -3  -8  11      631.76      635.48     18.37 o 
  -2  -8  11       30.48       35.35      2.45 o 
  -1  -8  11       39.81       33.53      2.90 o 
   0  -8  11       37.17       36.25      1.93 o 
   1  -8  11       42.58       52.30      1.95 o 
   2  -8  11       52.77       54.84      1.78 o 
   3  -8  11       55.47       43.99      1.94 o 
   4  -8  11        3.42        5.07      1.40 o 
   5  -8  11        7.19        7.61      2.07 o 
  -7  -7  11      110.39      100.49      3.92 o 
  -6  -7  11        0.76        1.55      1.09 o 
  -5  -7  11      341.81      311.82      6.33 o 
  -4  -7  11       39.43       38.43      2.29 o 
  -3  -7  11        0.05       -0.16      1.06 o 
  -2  -7  11       23.28       30.91      1.99 o 
  -1  -7  11       17.80       19.41      1.59 o 
   0  -7  11      549.14      516.78      7.44 o 
   1  -7  11      302.96      283.83      4.30 o 
   2  -7  11      199.84      199.93      3.48 o 
   3  -7  11       73.67       70.30      2.50 o 
   4  -7  11      163.10      161.32      4.45 o 
   5  -7  11        0.32        0.75      1.27 o 
  -7  -6  11        0.11       -1.16      1.16 o 
  -6  -6  11      648.46      599.09     10.05 o 
  -5  -6  11        2.57        3.58      1.14 o 
  -4  -6  11       92.45       91.80      5.47 o 
  -3  -6  11       78.94       79.99      2.73 o 
  -2  -6  11       28.48       31.43      1.97 o 
  -1  -6  11      135.95      130.69      2.73 o 
   0  -6  11        3.15        3.62      0.78 o 
   1  -6  11       43.39       46.08      1.68 o 
   2  -6  11        3.73        4.80      0.87 o 
   3  -6  11      366.66      337.94      5.36 o 
   4  -6  11       91.07       88.84      3.46 o 
   5  -6  11       30.57       26.55      2.01 o 
   6  -6  11       85.85       96.79      3.63 o 
  -8  -5  11       61.44       60.09      3.09 o 
  -7  -5  11      152.16      142.45      4.02 o 
  -6  -5  11        9.15        8.76      1.39 o 
  -5  -5  11       66.80       62.34      2.51 o 
  -4  -5  11       73.60       72.22      3.03 o 
  -3  -5  11      128.32      120.69      3.01 o 
  -2  -5  11       25.52       24.97      2.24 o 
  -1  -5  11      455.63      457.20      7.46 o 
   0  -5  11       18.87       19.99      1.33 o 
   1  -5  11       66.99       64.25      1.87 o 
   2  -5  11       33.48       43.12      1.80 o 
   3  -5  11       34.16       35.13      1.77 o 
   4  -5  11      156.02      146.74      3.18 o 
   5  -5  11       92.28       87.71      4.80 o 
   6  -5  11        1.38        1.19      1.30 o 
  -8  -4  11       72.24       74.43      3.31 o 
  -7  -4  11       26.84       29.92      1.97 o 
  -6  -4  11      115.55      116.89      3.66 o 
  -5  -4  11        5.13        4.17      1.15 o 
  -4  -4  11      616.73      591.74     10.94 o 
  -3  -4  11      117.78      111.79      2.89 o 
  -2  -4  11      151.01      141.91      3.62 o 
  -1  -4  11      432.50      433.24      6.82 o 
   0  -4  11       25.56       29.51      1.21 o 
   1  -4  11      335.85      331.23      4.89 o 
   2  -4  11      142.43      134.56      3.06 o 
   3  -4  11     1628.55     1526.42     21.86 o 
   4  -4  11      195.85      184.20      3.55 o 
   5  -4  11       67.46       58.80      2.40 o 
   6  -4  11       30.26       33.10      2.22 o 
   7  -4  11        8.97       14.30      1.84 o 
  -8  -3  11       13.79       13.44      1.84 o 
  -7  -3  11       76.09       65.02      2.68 o 
  -6  -3  11        0.29        0.39      0.98 o 
  -5  -3  11        5.95        5.44      1.40 o 
  -4  -3  11       12.86       16.82      1.27 o 
  -3  -3  11      424.63      403.48      6.59 o 
  -2  -3  11      733.27      745.48     10.41 o 
  -1  -3  11        1.79        3.63      0.79 o 
   0  -3  11        3.35        3.57      0.80 o 
   1  -3  11      305.18      280.23      4.21 o 
   2  -3  11      115.46      112.49      2.53 o 
   3  -3  11        1.80        2.90      1.08 o 
   4  -3  11        2.37        3.33      0.84 o 
   5  -3  11       68.51       67.20      2.12 o 
   6  -3  11      190.50      188.78      5.10 o 
   7  -3  11        1.47        2.64      1.28 o 
  -8  -2  11       12.99        8.78      1.42 o 
  -7  -2  11       29.72       36.04      3.20 o 
  -6  -2  11      139.39      131.32      3.62 o 
  -5  -2  11      301.78      294.17      8.39 o 
  -4  -2  11       15.69       18.16      1.52 o 
  -3  -2  11      585.94      560.77      8.41 o 
  -2  -2  11       60.42       64.35      2.91 o 
  -1  -2  11        9.13        6.15      0.78 o 
   0  -2  11      388.92      352.06      5.59 o 
   1  -2  11      420.70      431.06      5.77 o 
   2  -2  11       10.72        7.44      0.77 o 
   3  -2  11     2285.93     2210.15     24.73 o 
   4  -2  11      393.27      384.57      5.63 o 
   5  -2  11       75.83       79.75      2.34 o 
   6  -2  11        9.63       10.73      1.06 o 
   7  -2  11      357.98      376.24      7.62 o 
   8  -2  11      153.98      163.42      4.76 o 
  -9  -1  11       24.67       26.07      2.13 o 
  -8  -1  11        1.00        5.10      1.20 o 
  -7  -1  11        3.79        2.83      1.11 o 
  -6  -1  11       16.17       18.85      1.56 o 
  -5  -1  11       68.38       68.24      2.22 o 
  -4  -1  11        7.56        7.76      0.99 o 
  -3  -1  11        4.51        0.73      0.71 o 
  -2  -1  11      506.15      492.30      7.20 o 
  -1  -1  11      288.40      300.03      4.91 o 
   0  -1  11        0.21        0.29      0.58 o 
   1  -1  11       18.94       16.36      0.96 o 
   2  -1  11        6.62        7.81      0.79 o 
   3  -1  11        3.32        2.04      0.67 o 
   4  -1  11        6.67        4.57      0.80 o 
   5  -1  11      277.61      268.27      4.45 o 
   6  -1  11       88.55       92.54      2.65 o 
   7  -1  11       50.73       50.52      5.08 o 
   8  -1  11       45.42       48.38      2.63 o 
  -9   0  11        9.37       15.11      2.67 o 
  -8   0  11       34.83       42.58      3.11 o 
  -7   0  11        2.74        3.38      1.09 o 
  -6   0  11      223.94      213.44      4.64 o 
  -5   0  11        4.01        2.79      0.91 o 
  -4   0  11       30.05       32.15      1.94 o 
  -3   0  11       27.07       26.67      1.80 o 
  -2   0  11       16.03       11.20      0.86 o 
  -1   0  11      174.59      155.12      3.02 o 
   0   0  11      792.62      802.03     10.85 o 
   1   0  11      102.93      108.50      2.02 o 
   2   0  11      137.14      141.96      2.91 o 
   3   0  11      257.46      267.95      4.09 o 
   4   0  11       99.13       89.13      2.18 o 
   5   0  11      493.50      470.15      6.54 o 
   6   0  11      160.00      151.05      3.15 o 
   7   0  11       30.84       30.08      1.53 o 
   8   0  11       11.31       14.47      1.67 o 
  -9   1  11       92.82      104.68     12.11 o 
  -8   1  11       37.97       52.59      2.38 o 
  -7   1  11        0.84        0.48      0.94 o 
  -6   1  11      534.14      490.88      8.25 o 
  -5   1  11      222.99      222.15      5.07 o 
  -4   1  11      177.26      168.38      3.52 o 
  -3   1  11      453.34      459.93      6.20 o 
  -2   1  11       24.51       23.21      1.11 o 
  -1   1  11       64.56       61.71      1.74 o 
   0   1  11       41.38       40.45      1.90 o 
   1   1  11      131.52      137.40      4.02 o 
   2   1  11       11.00       12.25      0.98 o 
   3   1  11        0.80       -0.34      0.61 o 
   4   1  11      107.75       99.86      2.26 o 
   5   1  11       56.72       62.65      2.00 o 
   6   1  11     1095.31     1059.27     12.87 o 
   7   1  11       22.71       22.64      1.44 o 
   8   1  11       12.02        7.03      1.15 o 
  -9   2  11       10.89        9.94      3.21 o 
  -8   2  11       33.81       37.99      2.02 o 
  -7   2  11        3.74        7.96      1.43 o 
  -6   2  11       71.84       55.88      2.14 o 
  -5   2  11      215.08      202.84      5.48 o 
  -4   2  11      195.88      180.70      3.64 o 
  -3   2  11       36.95       30.52      1.17 o 
  -2   2  11      116.82      106.56      2.36 o 
  -1   2  11        5.07        9.35      0.76 o 
   0   2  11        2.31        3.95      0.61 o 
   1   2  11      690.48      781.04     11.01 o 
   2   2  11       11.95        6.98      0.83 o 
   3   2  11       29.55       24.43      1.23 o 
   4   2  11      105.52      106.94      2.56 o 
   5   2  11      144.67      129.53      3.00 o 
   6   2  11       32.38       33.97      1.47 o 
   7   2  11       28.96       30.62      1.50 o 
   8   2  11       16.98       22.14      1.56 o 
   9   2  11        4.81        5.41      1.41 o 
  -9   3  11        3.80        4.96      2.63 o 
  -8   3  11       13.89       10.61      2.06 o 
  -7   3  11        0.28        1.44      0.98 o 
  -6   3  11        1.21       -0.01      0.84 o 
  -5   3  11       64.15       47.60      1.89 o 
  -4   3  11       23.63       35.81      1.61 o 
  -3   3  11     1122.22     1142.45     13.64 o 
  -2   3  11       65.19       60.60      1.94 o 
  -1   3  11      189.67      177.92      3.25 o 
   0   3  11       14.05       11.10      0.59 o 
   1   3  11      112.48      110.94      2.00 o 
   2   3  11      110.93       99.29      1.88 o 
   3   3  11        9.09       11.04      0.91 o 
   4   3  11      108.98      106.06      2.94 o 
   5   3  11      105.62       99.55      2.60 o 
   6   3  11      684.78      665.78      9.66 o 
   7   3  11       32.71       33.10      1.77 o 
   8   3  11        2.66        5.00      1.33 o 
   9   3  11       23.25       27.23      1.96 o 
  -8   4  11        6.52        7.30      2.63 o 
  -7   4  11       13.58       14.74      1.67 o 
  -6   4  11      439.55      439.30      7.25 o 
  -5   4  11        3.10        2.02      0.83 o 
  -4   4  11       31.30       27.24      1.49 o 
  -3   4  11       77.17       84.02      2.86 o 
  -2   4  11      626.75      626.00      8.71 o 
  -1   4  11        0.04        0.13      0.53 o 
   0   4  11      129.55      130.98      2.14 o 
   1   4  11       72.39       77.41      2.97 o 
   2   4  11      314.25      330.41      4.42 o 
   3   4  11        2.78        6.61      2.25 o 
   4   4  11        3.39        6.50      0.83 o 
   5   4  11       18.25       14.32      1.15 o 
   6   4  11       44.52       36.70      1.73 o 
   7   4  11      212.38      208.69      4.23 o 
   8   4  11       76.00       86.70      2.76 o 
   9   4  11       13.78       13.92      3.21 o 
  -8   5  11      123.86      128.71      7.30 o 
  -7   5  11       10.61        4.79      2.92 o 
  -6   5  11      247.88      255.60      4.81 o 
  -5   5  11        0.05       -0.35      1.05 o 
  -4   5  11       11.38       14.08      1.13 o 
  -3   5  11      384.43      368.79      5.69 o 
  -2   5  11        1.18        1.35      0.64 o 
  -1   5  11      218.22      214.64      3.72 o 
   0   5  11       25.29       21.03      0.89 o 
   1   5  11      682.99      710.79      8.46 o 
   2   5  11        1.00       -0.43      0.43 o 
   3   5  11       16.98       22.88      1.52 o 
   4   5  11       29.82       35.44      1.45 o 
   5   5  11       32.63       23.46      1.35 o 
   6   5  11      532.88      497.30      7.62 o 
   7   5  11        3.05        4.76      1.02 o 
   8   5  11        5.57        6.36      1.18 o 
   9   5  11        8.87       12.54      2.06 o 
  -8   6  11       44.69       59.83      5.25 o 
  -7   6  11      121.74      138.06      4.73 o 
  -6   6  11      339.26      365.95     15.61 o 
  -5   6  11      357.77      342.33      5.82 o 
  -4   6  11      537.19      540.95      7.21 o 
  -3   6  11      359.18      329.33      5.21 o 
  -2   6  11       97.83      103.37      2.44 o 
  -1   6  11        8.54        7.52      0.82 o 
   0   6  11      601.03      565.72      6.93 o 
   1   6  11       41.87       45.25      1.32 o 
   2   6  11      156.91      147.90      2.50 o 
   3   6  11      459.44      455.35      5.87 o 
   4   6  11       88.49       74.03      2.13 o 
   5   6  11      161.28      165.99      3.41 o 
   6   6  11      174.11      151.80      3.33 o 
   7   6  11       39.37       39.06      1.85 o 
   8   6  11       38.78       38.31      1.92 o 
   9   6  11       38.55       38.62      3.06 o 
  -8   7  11        0.17       -0.88      2.04 o 
  -7   7  11       97.57      101.36      4.20 o 
  -6   7  11       43.16       39.74      2.66 o 
  -5   7  11       20.07       16.97      1.86 o 
  -4   7  11       19.91       15.41      1.14 o 
  -3   7  11       42.74       37.84      1.56 o 
  -2   7  11      223.24      218.55      4.44 o 
  -1   7  11      196.81      182.99      2.92 o 
   0   7  11      653.69      675.99      8.15 o 
   1   7  11      407.26      429.98      5.54 o 
   2   7  11       31.13       34.95      1.55 o 
   3   7  11      154.19      139.88      2.51 o 
   4   7  11        3.00        3.06      0.76 o 
   5   7  11       13.67       10.27      1.09 o 
   6   7  11        8.53        6.24      1.04 o 
   7   7  11       71.68       65.59      2.24 o 
   8   7  11       11.42       15.26      2.29 o 
   9   7  11       30.33       34.95      3.36 o 
  -8   8  11        0.41        0.24      1.61 o 
  -7   8  11       90.57       83.19      6.42 o 
  -6   8  11      135.13      144.93      4.94 o 
  -5   8  11      551.04      586.49     12.36 o 
  -4   8  11      208.21      215.42      4.76 o 
  -3   8  11      136.18      137.36      2.98 o 
  -2   8  11       44.80       52.25      1.78 o 
  -1   8  11      145.52      137.00      2.47 o 
   0   8  11      639.55      588.99      7.34 o 
   1   8  11      324.00      315.74      4.40 o 
   2   8  11      156.60      134.53      2.46 o 
   3   8  11        0.40       -0.56      0.56 o 
   4   8  11       70.45       81.26      2.32 o 
   5   8  11        5.66        1.46      0.79 o 
   6   8  11        0.54        1.17      0.93 o 
   7   8  11       11.40       12.43      1.21 o 
   8   8  11        6.57        6.40      1.45 o 
   9   8  11        0.15       -1.61      1.61 o 
  -7   9  11        3.56        3.95      1.75 o 
  -6   9  11      105.98      107.67      4.32 o 
  -5   9  11       56.60       47.88      2.99 o 
  -4   9  11      309.16      289.70      5.84 o 
  -3   9  11      131.16      119.71      2.80 o 
  -2   9  11     1439.91     1409.78     16.08 o 
  -1   9  11      444.95      428.94      5.67 o 
   0   9  11       62.87       75.15      1.82 o 
   1   9  11      393.01      382.68      5.18 o 
   2   9  11      325.88      311.27      4.42 o 
   3   9  11     2076.73     2056.12     25.47 o 
   4   9  11      257.83      259.50      4.50 o 
   5   9  11       56.39       64.84      2.14 o 
   6   9  11       21.54       16.84      1.33 o 
   7   9  11      106.50      109.32      3.54 o 
   8   9  11      126.14      135.29      4.08 o 
   9   9  11       37.39       43.58      3.10 o 
  -7  10  11      210.07      199.18      6.27 o 
  -6  10  11       43.62       39.57      3.65 o 
  -5  10  11        5.08        3.65      1.65 o 
  -4  10  11       12.88       14.86      1.52 o 
  -3  10  11        8.36        4.42      1.27 o 
  -2  10  11       97.71       98.61      2.13 o 
  -1  10  11      697.34      622.76      7.81 o 
   0  10  11        4.59       10.03      0.89 o 
   1  10  11     1396.37     1350.73     15.40 o 
   2  10  11      224.44      213.68      4.21 o 
   3  10  11       84.64       65.46      1.77 o 
   4  10  11      331.60      334.07      5.80 o 
   5  10  11        4.63        4.70      1.26 o 
   6  10  11      144.30      134.79      4.97 o 
   7  10  11      186.02      183.17      4.64 o 
   8  10  11      173.90      165.03      4.72 o 
   9  10  11       51.77       44.09      3.19 o 
  -7  11  11        0.11        0.73      1.61 o 
  -6  11  11       61.42       54.07      3.28 o 
  -5  11  11       15.06       12.06      1.95 o 
  -4  11  11       67.14       75.16      2.90 o 
  -3  11  11        0.02       -1.01      1.01 o 
  -2  11  11      373.18      375.11      5.95 o 
  -1  11  11       10.74       12.82      0.98 o 
   0  11  11      222.91      222.89      4.22 o 
   1  11  11      476.40      461.83      6.14 o 
   2  11  11       30.26       32.17      1.30 o 
   3  11  11       16.67       14.88      1.15 o 
   4  11  11      447.92      449.55      6.87 o 
   5  11  11      160.53      152.19      3.75 o 
   6  11  11       22.70       24.19      1.48 o 
   7  11  11        0.24       -0.73      1.03 o 
   8  11  11       54.16       54.45      3.28 o 
   9  11  11        9.28       12.10      2.24 o 
  -6  12  11       46.10       44.51      7.44 o 
  -5  12  11        0.24       -1.09      1.09 o 
  -4  12  11       48.33       46.61      2.41 o 
  -3  12  11      372.79      366.34      5.29 o 
  -2  12  11       17.45       15.70      1.54 o 
  -1  12  11      672.18      636.86      8.10 o 
   0  12  11       92.79       91.02      2.12 o 
   1  12  11      346.14      326.38      4.74 o 
   2  12  11       19.85       20.23      1.14 o 
   3  12  11      419.03      422.22      6.54 o 
   4  12  11       89.17       88.68      2.50 o 
   5  12  11      108.40      123.18      4.97 o 
   6  12  11       29.47       28.18      1.93 o 
   7  12  11        2.68        2.40      1.19 o 
   8  12  11      195.10      221.92      6.70 o 
  -6  13  11       31.55       28.25      2.87 o 
  -5  13  11       13.20       12.71      1.72 o 
  -4  13  11        0.01       -0.27      1.27 o 
  -3  13  11        6.88        2.75      0.84 o 
  -2  13  11      134.64      147.28      3.38 o 
  -1  13  11       64.12       66.71      2.24 o 
   0  13  11     1219.73     1055.24     13.01 o 
   1  13  11      556.48      594.86      7.73 o 
   2  13  11      254.88      245.55      4.10 o 
   3  13  11       22.60       23.66      1.45 o 
   4  13  11      198.63      206.01      4.03 o 
   5  13  11      158.84      175.61      3.74 o 
   6  13  11       10.39       10.90      1.53 o 
   7  13  11        0.75        1.25      1.26 o 
   8  13  11       20.30       22.76      3.94 o 
  -5  14  11       95.38      120.72      4.02 o 
  -4  14  11       53.16       63.96      2.97 o 
  -3  14  11       89.00       82.67      2.33 o 
  -2  14  11      431.90      405.50      6.99 o 
  -1  14  11       64.18       60.92      2.23 o 
   0  14  11        0.17        1.05      0.76 o 
   1  14  11        7.17       12.05      1.12 o 
   2  14  11      264.63      270.54      4.34 o 
   3  14  11      279.05      280.63      5.01 o 
   4  14  11        2.03        0.98      0.98 o 
   5  14  11       21.75       28.34      2.67 o 
   6  14  11       64.75       72.19      4.29 o 
   7  14  11       82.36       84.53      5.40 o 
   8  14  11        1.82        0.11      1.89 o 
  -5  15  11       20.88       19.39      2.66 o 
  -4  15  11      281.99      297.21      8.15 o 
  -3  15  11       76.48       82.54      3.06 o 
  -2  15  11       87.79       80.04      4.21 o 
  -1  15  11       52.71       43.34      1.93 o 
   0  15  11        0.40       -0.81      0.81 o 
   1  15  11      474.14      441.04      7.71 o 
   2  15  11      107.51      106.31      2.47 o 
   3  15  11      168.11      165.98      4.04 o 
   4  15  11        2.61        1.60      0.97 o 
   5  15  11       41.09       44.89      2.90 o 
   6  15  11        4.15        1.75      2.48 o 
   7  15  11      173.86      187.20      6.09 o 
  -4  16  11       84.33       98.33      5.55 o 
  -3  16  11      467.97      495.57      7.94 o 
  -2  16  11        8.86       11.09      1.41 o 
  -1  16  11        7.55       10.07      1.31 o 
   0  16  11       16.86       25.30      1.62 o 
   1  16  11        3.62        0.27      0.91 o 
   2  16  11       18.06       18.17      1.29 o 
   3  16  11        6.45        4.13      1.09 o 
   4  16  11        8.62       10.46      1.55 o 
   5  16  11        0.45       -0.47      1.50 o 
   6  16  11      164.56      179.01      6.09 o 
   7  16  11        1.01        2.06      1.89 o 
  -3  17  11      108.96      114.13      3.28 o 
  -2  17  11        3.11        2.04      1.30 o 
  -1  17  11       49.28       65.91      3.50 o 
   0  17  11        0.63       -0.48      1.47 o 
   1  17  11        1.74        0.45      1.16 o 
   2  17  11        8.81        5.97      1.11 o 
   3  17  11       23.50       27.16      1.96 o 
   4  17  11      145.86      152.28      5.26 o 
   5  17  11       64.14       76.60      5.55 o 
   6  17  11       27.90       27.07      2.87 o 
  -2  18  11       83.74       91.75      3.05 o 
  -1  18  11       39.59       34.52      2.22 o 
   0  18  11       77.06       83.19      5.43 o 
   1  18  11      133.44      130.04      3.92 o 
   2  18  11       69.92       77.19      3.02 o 
   3  18  11      103.87       98.30      4.23 o 
   4  18  11       13.10       12.13      2.16 o 
   5  18  11       49.74       54.57      7.88 o 
   0  19  11        5.85        9.84      1.61 o 
   1  19  11       13.65        8.42      1.53 o 
   2  19  11       31.71       37.79      2.35 o 
   3  19  11       23.38       29.48      3.79 o 
  -4 -10  12        7.72       10.08      2.16 o 
  -3 -10  12       39.85       43.80      3.28 o 
  -2 -10  12      106.47      117.82      7.59 o 
  -1 -10  12       58.98       50.82      2.24 o 
   0 -10  12       63.66       74.61      3.62 o 
   1 -10  12       19.63       24.18      3.06 o 
  -5  -9  12       19.13       17.90      2.01 o 
  -4  -9  12       62.31       63.57      3.43 o 
  -3  -9  12        4.05       14.57      2.37 o 
  -2  -9  12        0.32       -1.17      2.04 o 
  -1  -9  12        2.65        5.30      1.33 o 
   0  -9  12      122.11      120.17      5.00 o 
   1  -9  12       16.03       23.00      1.51 o 
   2  -9  12        1.16        0.91      1.61 o 
   3  -9  12        9.86       14.69      2.19 o 
  -6  -8  12        7.18       10.35      1.89 o 
  -5  -8  12       18.29        9.55      1.67 o 
  -4  -8  12       92.70      104.93      3.44 o 
  -3  -8  12        3.08        3.63      1.41 o 
  -2  -8  12       13.67       17.51      3.21 o 
  -1  -8  12        3.04        1.82      1.33 o 
   0  -8  12       56.43       61.54      3.93 o 
   1  -8  12       94.43       86.77      3.26 o 
   2  -8  12        0.54        1.19      0.90 o 
   3  -8  12        3.32        3.70      1.33 o 
   4  -8  12        0.76        1.39      1.28 o 
  -6  -7  12       51.55       61.50      3.80 o 
  -5  -7  12      335.39      324.95      9.94 o 
  -4  -7  12      151.17      147.12      4.01 o 
  -3  -7  12        4.00        2.79      1.40 o 
  -2  -7  12        0.00        0.24      0.89 o 
  -1  -7  12       23.15       26.22      2.37 o 
   0  -7  12      232.06      239.90      5.11 o 
   1  -7  12      209.99      198.00      4.63 o 
   2  -7  12        3.24        6.24      1.23 o 
   3  -7  12        2.16        3.82      1.00 o 
   4  -7  12      165.20      165.61      4.58 o 
   5  -7  12       60.45       68.98      4.22 o 
  -7  -6  12       15.85       23.00      2.18 o 
  -6  -6  12        5.93        9.19      1.67 o 
  -5  -6  12       64.20       67.51      2.74 o 
  -4  -6  12      106.91       94.55      3.51 o 
  -3  -6  12       13.17       21.72      1.84 o 
  -2  -6  12       81.50       84.30      2.84 o 
  -1  -6  12      180.60      190.72      8.49 o 
   0  -6  12      101.91      119.04      2.81 o 
   1  -6  12        0.39        0.44      0.86 o 
   2  -6  12      208.50      194.53      4.31 o 
   3  -6  12      245.73      271.30      4.73 o 
   4  -6  12       60.60       49.16      2.56 o 
   5  -6  12       81.26       81.97      4.12 o 
  -7  -5  12       52.26       58.10      2.96 o 
  -6  -5  12      310.03      326.12      6.66 o 
  -5  -5  12        0.01       -0.71      1.01 o 
  -4  -5  12       65.84       64.81      2.90 o 
  -3  -5  12      370.92      369.11      6.95 o 
  -2  -5  12       48.95       43.69      2.12 o 
  -1  -5  12       21.60       19.72      1.50 o 
   0  -5  12      135.00      119.07      3.01 o 
   1  -5  12       74.22       79.89      2.50 o 
   2  -5  12      261.43      252.00      4.29 o 
   3  -5  12      187.20      172.38      3.51 o 
   4  -5  12      116.66      108.36      3.90 o 
   5  -5  12       10.80       12.24      2.40 o 
   6  -5  12       59.18       58.42      3.38 o 
  -8  -4  12       37.07       40.21      2.63 o 
  -7  -4  12        7.65        8.99      1.91 o 
  -6  -4  12       94.64       87.09      3.09 o 
  -5  -4  12       31.18       34.44      2.22 o 
  -4  -4  12        2.72        9.88      1.45 o 
  -3  -4  12       21.05       21.26      2.22 o 
  -2  -4  12      193.96      190.76      7.46 o 
  -1  -4  12      486.41      480.60      7.46 o 
   0  -4  12       17.18       15.93      1.55 o 
   1  -4  12       79.69       79.89      2.51 o 
   2  -4  12      204.53      212.52      3.76 o 
   3  -4  12       41.98       39.67      1.84 o 
   4  -4  12      188.08      187.48      3.67 o 
   5  -4  12      117.49       98.87      6.90 o 
   6  -4  12        0.34       -0.74      1.41 o 
  -8  -3  12        0.03       -0.28      1.23 o 
  -7  -3  12       29.49       34.42      2.12 o 
  -6  -3  12       13.34       13.40      1.49 o 
  -5  -3  12      100.23       93.78      3.45 o 
  -4  -3  12        9.35        7.19      1.06 o 
  -3  -3  12      213.82      209.26      4.20 o 
  -2  -3  12        3.04        2.08      1.04 o 
  -1  -3  12      105.68      101.69      2.65 o 
   0  -3  12      127.99      131.91      3.00 o 
   1  -3  12        0.51        0.46      0.76 o 
   2  -3  12      109.76      108.92      2.47 o 
   3  -3  12        2.94        6.17      0.92 o 
   4  -3  12       70.47       73.01      2.39 o 
   5  -3  12      296.31      290.49      4.95 o 
   6  -3  12      116.55      132.61      4.72 o 
   7  -3  12       32.35       34.54      2.41 o 
  -8  -2  12       85.04       99.03      6.65 o 
  -7  -2  12        0.21        0.25      1.05 o 
  -6  -2  12        8.86        8.22      1.26 o 
  -5  -2  12      209.18      183.69      4.85 o 
  -4  -2  12        8.85       10.17      2.18 o 
  -3  -2  12       59.52       59.27      2.04 o 
  -2  -2  12       99.03      103.14      3.05 o 
  -1  -2  12      877.88      842.52     11.69 o 
   0  -2  12     1662.04     1707.93     22.00 o 
   1  -2  12       11.66       11.23      1.28 o 
   2  -2  12       87.94       82.45      2.32 o 
   3  -2  12       68.57       73.63      2.06 o 
   4  -2  12      118.23      121.73      2.78 o 
   5  -2  12      129.69      134.41      3.03 o 
   6  -2  12      123.95      128.49      3.30 o 
   7  -2  12      102.70      104.48      3.70 o 
  -8  -1  12       34.77       31.26      2.00 o 
  -7  -1  12       91.40       90.38      5.15 o 
  -6  -1  12      170.77      144.48      3.87 o 
  -5  -1  12        8.02        6.46      1.28 o 
  -4  -1  12        4.50        2.55      0.89 o 
  -3  -1  12       48.99       46.85      1.80 o 
  -2  -1  12       10.80       12.99      1.03 o 
  -1  -1  12      216.04      210.69      3.93 o 
   0  -1  12      558.05      536.18      7.90 o 
   1  -1  12       24.20       15.59      1.40 o 
   2  -1  12        0.17        0.38      0.68 o 
   3  -1  12      273.41      241.46      5.32 o 
   4  -1  12       50.00       53.61      2.40 o 
   5  -1  12      536.87      525.73      8.53 o 
   6  -1  12      106.84      110.37      2.74 o 
   7  -1  12       57.57       67.63      2.96 o 
  -8   0  12       25.00       28.51      2.19 o 
  -7   0  12        0.08       -0.07      1.02 o 
  -6   0  12       54.02       47.76      2.50 o 
  -5   0  12        3.51        0.89      0.84 o 
  -4   0  12       50.24       44.01      1.87 o 
  -3   0  12      512.64      506.41      7.82 o 
  -2   0  12      467.39      464.01      6.95 o 
  -1   0  12      136.61      130.54      2.80 o 
   0   0  12      619.92      644.78      9.14 o 
   1   0  12       28.21       37.71      2.63 o 
   2   0  12       53.14       44.13      1.60 o 
   4   0  12        3.39        9.92      1.09 o 
   5   0  12      121.86      118.72      2.66 o 
   6   0  12       70.65       81.57      2.70 o 
   7   0  12      289.07      306.95      5.61 o 
   8   0  12        9.76        8.73      1.57 o 
  -8   1  12       10.24       11.17      1.47 o 
  -7   1  12       81.90       79.67      2.80 o 
  -6   1  12       53.52       46.98      2.46 o 
  -5   1  12       24.96       27.76      1.54 o 
  -4   1  12        3.57        3.36      0.88 o 
  -3   1  12       25.43       23.77      1.32 o 
  -2   1  12      498.15      464.19      6.91 o 
  -1   1  12        3.13        1.59      0.64 o 
   0   1  12     1504.30     1487.09     22.83 o 
   1   1  12        9.44        9.96      1.02 o 
   2   1  12      105.76       99.38      2.57 o 
   3   1  12      179.94      171.31      3.43 o 
   4   1  12       43.09       34.48      1.60 o 
   5   1  12        0.09       -0.15      0.71 o 
   6   1  12       37.44       34.87      1.74 o 
   7   1  12       63.22       61.69      2.33 o 
   8   1  12        7.58        7.58      3.37 o 
  -8   2  12      113.31      108.16      3.36 o 
  -7   2  12       30.62       30.26      1.85 o 
  -6   2  12       30.54       40.52      1.92 o 
  -5   2  12       18.71       19.51      1.37 o 
  -4   2  12       43.31       37.52      2.23 o 
  -3   2  12      537.95      511.36      7.83 o 
  -2   2  12       34.67       35.59      1.47 o 
  -1   2  12      697.87      672.21      9.36 o 
   0   2  12       97.54       90.89      2.22 o 
   1   2  12      265.47      276.64      5.37 o 
   2   2  12      657.54      658.61      9.14 o 
   3   2  12      103.27      116.51      2.70 o 
   4   2  12        8.71       11.94      1.68 o 
   5   2  12      190.12      179.14      3.77 o 
   6   2  12        7.93        8.29      1.15 o 
   7   2  12      151.59      152.32      3.70 o 
   8   2  12        8.35       10.23      1.50 o 
  -8   3  12      149.59      155.52      6.06 o 
  -7   3  12       80.38       94.83      3.07 o 
  -6   3  12      112.06      102.77      2.96 o 
  -5   3  12      251.90      220.36      4.37 o 
  -4   3  12      353.89      356.32      6.01 o 
  -3   3  12     1586.74     1501.73     19.32 o 
  -2   3  12      478.04      467.41      6.92 o 
  -1   3  12       93.91      105.42      2.40 o 
   0   3  12      427.34      428.80      6.41 o 
   1   3  12       65.36       65.29      2.12 o 
   2   3  12       33.08       28.20      1.24 o 
   3   3  12      589.73      560.68      8.09 o 
   4   3  12       82.10       82.94      2.36 o 
   5   3  12      109.98       85.53      3.29 o 
   6   3  12       24.71       24.80      1.56 o 
   7   3  12       78.26       73.19      2.49 o 
   8   3  12       51.85       63.89      2.80 o 
  -8   4  12       79.49       91.35      6.42 o 
  -7   4  12        1.52        0.52      1.33 o 
  -6   4  12       70.60       65.63      2.73 o 
  -5   4  12       96.06       80.70      2.47 o 
  -4   4  12      117.08      116.50      2.86 o 
  -3   4  12      693.28      699.92      9.77 o 
  -2   4  12      239.78      229.62      4.04 o 
  -1   4  12      128.03      129.35      3.92 o 
   0   4  12      107.84       99.35      2.28 o 
   1   4  12      150.91      167.49      2.68 o 
   2   4  12      721.28      708.49      9.69 o 
   3   4  12        2.42        1.70      0.68 o 
   4   4  12      120.44      113.19      3.16 o 
   5   4  12      222.50      213.28      4.12 o 
   6   4  12       28.82       28.46      1.58 o 
   7   4  12      113.85      116.83      3.14 o 
   8   4  12        0.40        0.75      1.11 o 
  -8   5  12      512.99      531.77     18.10 o 
  -7   5  12      201.00      194.11      8.90 o 
  -6   5  12       22.96       20.31      1.44 o 
  -5   5  12       40.23       45.94      1.93 o 
  -4   5  12        0.01       -0.68      0.68 o 
  -3   5  12      380.47      359.10      5.68 o 
  -2   5  12        0.57        0.76      0.71 o 
  -1   5  12      513.60      475.98     12.55 o 
   0   5  12      323.19      310.75      4.99 o 
   1   5  12        9.03        6.99      0.71 o 
   2   5  12       45.11       50.48      1.87 o 
   3   5  12        0.56        2.10      0.80 o 
   4   5  12      227.49      198.32      3.80 o 
   5   5  12        0.83       -0.73      0.73 o 
   6   5  12       62.50       62.11      2.21 o 
   7   5  12      108.26       98.27      2.82 o 
   8   5  12      110.34      104.54      3.31 o 
   9   5  12       14.51       13.00      2.16 o 
  -8   6  12        6.26        1.75      2.63 o 
  -7   6  12       82.99       97.73      4.11 o 
  -6   6  12        3.40        8.55      1.65 o 
  -5   6  12      110.92      102.36      2.77 o 
  -4   6  12       79.26       70.83      2.58 o 
  -3   6  12       46.94       57.38      3.25 o 
  -2   6  12      498.01      491.91      7.26 o 
  -1   6  12     1697.38     1653.01     21.07 o 
   0   6  12      241.23      265.54      7.88 o 
   1   6  12      741.59      754.41      9.00 o 
   2   6  12      210.29      219.88      3.36 o 
   3   6  12      192.47      198.67      4.09 o 
   4   6  12      100.27      102.51      2.53 o 
   5   6  12      109.82      101.60      2.61 o 
   6   6  12       29.49       20.10      1.38 o 
   7   6  12        6.70        5.22      1.09 o 
   8   6  12        2.82        2.03      1.24 o 
   9   6  12       17.43       20.71      2.77 o 
  -8   7  12       28.81       32.40      4.09 o 
  -7   7  12      244.01      292.52      7.81 o 
  -6   7  12      493.50      470.11     16.49 o 
  -5   7  12        0.10        0.15      1.24 o 
  -4   7  12        0.44        0.64      1.18 o 
  -3   7  12      108.30      101.63      2.51 o 
  -2   7  12       10.16       14.12      1.11 o 
  -1   7  12      826.02      800.06     10.94 o 
   0   7  12       33.30       35.62      1.20 o 
   1   7  12       23.14       19.11      0.99 o 
   2   7  12       14.54       18.92      0.96 o 
   3   7  12        0.00       -0.64      0.64 o 
   4   7  12      151.20      129.09      3.29 o 
   5   7  12       25.50       34.01      1.56 o 
   6   7  12      280.77      246.15      4.59 o 
   7   7  12      164.08      147.31      3.52 o 
   8   7  12      298.55      300.76      7.74 o 
   9   7  12        7.48       11.91      2.27 o 
  -7   8  12       17.92       10.26      2.03 o 
  -6   8  12       35.55       31.03      2.57 o 
  -5   8  12      711.18      739.36     15.05 o 
  -4   8  12       92.07       94.32      2.78 o 
  -3   8  12      173.92      175.98      3.63 o 
  -2   8  12      867.53      836.10     11.49 o 
  -1   8  12       11.43       13.65      1.11 o 
   0   8  12      242.83      246.80      3.71 o 
   1   8  12     3069.55     2972.81     32.46 o 
   2   8  12      173.70      172.90      3.60 o 
   3   8  12       34.69       25.15      1.14 o 
   4   8  12      443.54      467.55     12.73 o 
   5   8  12      258.17      239.35      4.56 o 
   6   8  12        1.54        3.06      0.94 o 
   7   8  12       12.15       16.26      1.42 o 
   8   8  12       47.12       53.76      4.38 o 
   9   8  12        9.19       10.83      2.16 o 
  -7   9  12      128.08      121.16      7.30 o 
  -6   9  12       44.23       48.81      3.21 o 
  -5   9  12       47.79       41.00      2.78 o 
  -4   9  12       12.27       10.16      1.37 o 
  -3   9  12       82.64      103.87      4.12 o 
  -2   9  12     1019.52      989.82     13.38 o 
  -1   9  12      244.56      236.35      4.23 o 
   0   9  12      497.35      471.70      6.18 o 
   1   9  12     1375.50     1320.73     15.16 o 
   2   9  12       93.06       93.07      2.07 o 
   3   9  12     1532.40     1508.75     17.19 o 
   4   9  12      128.61      120.20      2.82 o 
   5   9  12       40.05       36.05      1.86 o 
   6   9  12      110.44      110.79      2.90 o 
   7   9  12        8.76        7.15      1.15 o 
   8   9  12       19.43       20.90      2.31 o 
  -7  10  12        2.01        1.61      1.65 o 
  -6  10  12       31.07       28.15      2.57 o 
  -5  10  12       22.77       29.58      3.21 o 
  -4  10  12       13.73       11.43      1.45 o 
  -3  10  12       43.18       36.61      2.07 o 
  -2  10  12        9.58       12.63      1.18 o 
  -1  10  12       25.87       18.48      1.06 o 
   0  10  12        9.26        5.06      0.78 o 
   1  10  12       28.57       31.13      1.27 o 
   2  10  12       65.12       60.55      1.74 o 
   3  10  12     1083.74     1037.22     13.25 o 
   4  10  12      448.91      427.71      5.87 o 
   5  10  12        0.45       -0.46      0.78 o 
   6  10  12        9.11        8.74      1.14 o 
   7  10  12      173.92      166.74      4.51 o 
   8  10  12       25.24       20.59      2.37 o 
  -6  11  12       24.02       27.44      2.66 o 
  -5  11  12        0.21       -1.40      1.40 o 
  -4  11  12       18.47       20.51      1.78 o 
  -3  11  12      724.75      696.18     11.79 o 
  -2  11  12       27.98       21.74      1.85 o 
  -1  11  12      181.70      164.11      2.99 o 
   0  11  12       46.51       46.80      1.65 o 
   1  11  12      333.43      332.43      4.82 o 
   2  11  12      277.96      256.26      3.98 o 
   3  11  12      203.62      192.62      3.35 o 
   4  11  12       91.90       84.23      2.07 o 
   5  11  12        1.34        1.88      0.96 o 
   6  11  12      101.52      101.29      3.04 o 
   7  11  12        0.01       -1.01      1.01 o 
   8  11  12        0.74       -1.06      1.50 o 
  -6  12  12       38.58       36.29      2.99 o 
  -5  12  12       26.64       38.87      2.87 o 
  -4  12  12        8.71       10.35      1.61 o 
  -3  12  12      101.44      105.67      3.52 o 
  -2  12  12        0.48        0.67      1.40 o 
  -1  12  12      180.63      152.43      2.89 o 
   0  12  12      485.13      450.97      6.19 o 
   1  12  12      265.11      254.96      4.03 o 
   2  12  12        0.27        0.02      0.72 o 
   3  12  12       37.29       36.13      1.50 o 
   4  12  12      383.98      398.60      6.42 o 
   5  12  12        0.02        1.57      0.94 o 
   6  12  12      132.20      152.59     10.94 o 
   7  12  12       29.08       30.61      2.77 o 
   8  12  12        0.38       -2.33      2.33 o 
  -6  13  12       56.15       59.36      3.70 o 
  -5  13  12        6.34        6.33      1.95 o 
  -4  13  12        4.66        2.88      1.40 o 
  -3  13  12       20.17       25.07      1.96 o 
  -2  13  12      391.61      366.90      9.64 o 
  -1  13  12        0.00       -0.80      0.80 o 
   0  13  12      190.83      157.72      3.01 o 
   1  13  12      355.82      337.17      5.05 o 
   2  13  12        8.39       11.05      1.06 o 
   3  13  12      388.48      347.33      5.13 o 
   4  13  12        9.06       10.26      1.18 o 
   5  13  12      160.84      149.69      3.44 o 
   6  13  12        7.75        8.78      1.50 o 
   7  13  12       46.76       49.91      3.08 o 
   8  13  12       24.60       26.17      2.66 o 
  -5  14  12       21.11       17.42      4.09 o 
  -4  14  12       15.80       19.85      2.89 o 
  -3  14  12        1.79       -1.16      1.16 o 
  -2  14  12        0.00       -0.17      0.92 o 
  -1  14  12       20.23       19.55      1.64 o 
   0  14  12       75.62       61.90      2.16 o 
   1  14  12       43.06       32.79      1.70 o 
   2  14  12        0.16       -0.40      0.81 o 
   3  14  12      122.75      133.05      2.83 o 
   4  14  12      321.20      310.48      5.52 o 
   5  14  12       83.46       88.96      3.24 o 
   6  14  12       43.56       41.91      3.21 o 
   7  14  12        0.01        2.06      1.61 o 
  -4  15  12      165.14      178.47      6.09 o 
  -3  15  12      138.64      142.79      4.32 o 
  -2  15  12       12.04        9.28      1.26 o 
  -1  15  12        1.32        1.64      0.98 o 
   0  15  12        1.88        1.08      0.98 o 
   1  15  12       13.69       18.13      1.28 o 
   2  15  12      295.64      281.73      4.58 o 
   3  15  12       29.49       32.86      1.53 o 
   4  15  12       73.32       73.94      2.50 o 
   5  15  12       11.83       10.23      1.82 o 
   6  15  12       16.69       23.87      2.45 o 
   7  15  12       15.45       13.38      2.92 o 
  -3  16  12       36.05       43.27      3.30 o 
  -2  16  12       40.66       45.31      3.94 o 
  -1  16  12        5.32        3.97      1.21 o 
   0  16  12       52.38       45.99      2.03 o 
   1  16  12       69.81       67.73      2.91 o 
   2  16  12        9.50       16.11      1.27 o 
   3  16  12      330.98      352.10      6.10 o 
   4  16  12        0.10        0.18      1.42 o 
   5  16  12       53.83       56.27      3.36 o 
   6  16  12       72.16       81.66      6.42 o 
  -3  17  12       86.49       89.75      4.53 o 
  -2  17  12       12.04       10.98      1.83 o 
  -1  17  12       19.75       34.27      2.25 o 
   0  17  12        4.45        6.81      2.23 o 
   1  17  12        0.31        0.44      1.16 o 
   2  17  12       12.05       10.72      1.30 o 
   3  17  12       11.06        8.80      1.45 o 
   4  17  12        0.43        1.53      1.61 o 
   5  17  12       57.02       64.15      3.70 o 
  -1  18  12       38.35       44.55      2.50 o 
   0  18  12       21.97       26.77      2.53 o 
   1  18  12       79.15      104.14      3.53 o 
   2  18  12       47.48       66.49      3.01 o 
   3  18  12        2.89       -0.51      1.84 o 
   4  18  12      220.67      220.56      6.59 o 
   1  19  12        8.30       10.21      1.67 o 
   2  19  12       50.31       53.63      4.35 o 
  -3  -9  13       48.80       47.86      3.61 o 
  -2  -9  13        3.65        2.92      2.33 o 
  -1  -9  13       16.75       10.39      2.19 o 
   0  -9  13        7.07        6.47      1.40 o 
   1  -9  13       26.84       30.11      2.19 o 
  -5  -8  13       53.97       46.06      2.77 o 
  -4  -8  13       49.33       48.12      3.04 o 
  -3  -8  13        4.61        5.24      1.92 o 
  -2  -8  13      102.28      114.99      7.00 o 
  -1  -8  13        6.95        7.03      1.61 o 
   0  -8  13      258.50      277.77      6.28 o 
   1  -8  13        4.10        6.44      1.43 o 
   2  -8  13       55.72       52.24      6.71 o 
   3  -8  13        1.34        1.51      1.61 o 
  -5  -7  13       35.41       37.84      2.52 o 
  -4  -7  13       15.02       20.11      1.74 o 
  -3  -7  13        0.48        2.45      1.75 o 
  -2  -7  13       10.08       10.30      1.44 o 
  -1  -7  13        3.96        5.82      1.61 o 
   0  -7  13       32.23       36.88      2.93 o 
   1  -7  13      524.64      581.20     11.46 o 
   2  -7  13        1.68        1.53      0.96 o 
   3  -7  13        0.16       -0.54      2.77 o 
   4  -7  13       32.94       32.99      4.96 o 
  -6  -6  13        9.91        9.79      1.84 o 
  -5  -6  13       28.36       29.12      2.27 o 
  -4  -6  13       43.24       36.86      2.48 o 
  -3  -6  13       46.78       50.21      3.01 o 
  -2  -6  13       20.52       22.14      1.64 o 
  -1  -6  13       33.94       30.90      2.45 o 
   0  -6  13       28.77       29.62      3.50 o 
   1  -6  13      191.26      196.28      4.40 o 
   2  -6  13        4.69        5.04      1.18 o 
   3  -6  13      122.31      119.49      4.58 o 
   4  -6  13       47.89       42.13      4.79 o 
  -7  -5  13       17.92       12.11      4.23 o 
  -6  -5  13        1.42        0.57      1.28 o 
  -5  -5  13       52.28       53.42      4.21 o 
  -4  -5  13       87.85       83.17      3.34 o 
  -3  -5  13        0.81        1.41      0.98 o 
  -2  -5  13       89.14       86.81      2.93 o 
  -1  -5  13        9.64       11.45      1.75 o 
   0  -5  13        0.01        0.93      1.06 o 
   1  -5  13       23.58       22.67      1.64 o 
   2  -5  13       21.33       24.14      1.67 o 
   3  -5  13       15.21       16.53      1.51 o 
   4  -5  13       59.67       55.52      3.22 o 
   5  -5  13        0.29        0.79      1.23 o 
  -7  -4  13        1.44        0.97      1.56 o 
  -6  -4  13        4.46        5.40      1.29 o 
  -5  -4  13        2.83        2.88      1.52 o 
  -4  -4  13        0.82        0.98      1.16 o 
  -3  -4  13      424.38      436.78      8.13 o 
  -2  -4  13       37.24       38.68      2.05 o 
  -1  -4  13      201.94      209.39      4.74 o 
   0  -4  13       13.77       13.55      1.57 o 
   1  -4  13       87.47       86.29      3.46 o 
   2  -4  13       68.73       70.76      2.55 o 
   3  -4  13        1.01        1.00      0.84 o 
   4  -4  13      191.01      202.92      3.99 o 
   5  -4  13      192.45      185.20      4.96 o 
   6  -4  13        0.51       -0.05      1.57 o 
  -7  -3  13        0.80        0.31      1.28 o 
  -6  -3  13       10.18       14.00      2.78 o 
  -5  -3  13       23.71       23.83      1.98 o 
  -4  -3  13        7.14        5.60      1.39 o 
  -3  -3  13       45.35       43.99      2.25 o 
  -2  -3  13        9.96        9.12      1.26 o 
  -1  -3  13        5.24        2.35      0.94 o 
   0  -3  13        5.85        6.71      1.23 o 
   1  -3  13      173.22      161.20      4.32 o 
   2  -3  13       39.95       49.79      2.06 o 
   3  -3  13      181.42      165.54      3.61 o 
   4  -3  13      407.62      376.49      5.86 o 
   5  -3  13      416.50      411.77      6.95 o 
   6  -3  13        0.76        0.91      1.23 o 
  -7  -2  13       42.86       46.41      2.46 o 
  -6  -2  13       29.16       31.32      2.04 o 
  -5  -2  13       14.20       12.23      1.62 o 
  -4  -2  13       95.31       85.26      2.57 o 
  -3  -2  13       30.87       28.71      1.71 o 
  -2  -2  13      557.48      540.33      9.40 o 
  -1  -2  13      115.38      125.76      3.01 o 
   0  -2  13       23.33       19.80      1.62 o 
   1  -2  13       17.99       19.35      1.69 o 
   2  -2  13       79.03       72.82      2.80 o 
   3  -2  13      193.48      188.51      3.89 o 
   4  -2  13        5.09        3.63      0.94 o 
   5  -2  13      125.88      117.74      2.87 o 
   6  -2  13       29.58       28.03      2.89 o 
   7  -2  13        9.21        8.47      3.44 o 
  -8  -1  13       11.21        9.86      1.67 o 
  -7  -1  13        4.19        2.24      1.20 o 
  -6  -1  13       20.44       16.58      1.53 o 
  -5  -1  13       21.74       15.36      1.67 o 
  -4  -1  13       38.36       38.32      1.80 o 
  -3  -1  13      131.35      139.17      3.72 o 
  -2  -1  13       17.03       15.79      1.40 o 
  -1  -1  13       84.45       91.88      2.47 o 
   0  -1  13        0.40        0.31      0.71 o 
   1  -1  13      183.17      173.14      5.14 o 
   2  -1  13        3.88        1.90      0.94 o 
   3  -1  13      191.78      180.92      3.76 o 
   4  -1  13      255.31      266.33      4.48 o 
   5  -1  13       38.13       33.79      1.61 o 
   6  -1  13       32.62       35.54      2.12 o 
   7  -1  13      183.65      196.09      5.10 o 
  -8   0  13        6.65        7.55      1.57 o 
  -7   0  13       51.21       54.04      2.54 o 
  -6   0  13       17.90       19.33      1.81 o 
  -5   0  13      222.75      216.53      5.48 o 
  -4   0  13     1103.50      978.15     13.82 o 
  -3   0  13       40.85       39.53      1.95 o 
  -2   0  13       68.92       69.39      2.46 o 
  -1   0  13       96.40       98.04      2.50 o 
   1   0  13      420.01      373.11      7.24 o 
   2   0  13      667.28      611.95     12.91 o 
   3   0  13       54.33       51.67      2.57 o 
   4   0  13        1.33        0.31      0.91 o 
   5   0  13       24.19       19.03      1.31 o 
   6   0  13        4.00        3.40      0.96 o 
   7   0  13       47.95       48.48      2.14 o 
  -8   1  13      139.17      162.63      4.55 o 
  -7   1  13        6.48        6.30      1.26 o 
  -6   1  13       88.76       94.31      3.52 o 
  -5   1  13        6.66        4.67      1.26 o 
  -4   1  13      127.08      113.47      2.99 o 
  -3   1  13        1.33        1.71      0.94 o 
  -2   1  13       38.40       39.55      1.58 o 
  -1   1  13     1437.10     1390.14     18.14 o 
   0   1  13       87.46       88.61      2.31 o 
   1   1  13        1.40        1.17      1.03 o 
   2   1  13      345.44      354.18      7.02 o 
   3   1  13      287.07      272.15      4.83 o 
   4   1  13       26.54       24.97      1.48 o 
   5   1  13        6.04        5.32      1.09 o 
   6   1  13       18.31       14.96      1.41 o 
   7   1  13       24.43       31.46      2.06 o 
   8   1  13        0.01       -0.60      1.19 o 
  -8   2  13       36.42       35.41      2.14 o 
  -7   2  13        6.67        8.09      1.35 o 
  -6   2  13        0.03        0.68      1.01 o 
  -5   2  13      118.64      107.94      2.96 o 
  -4   2  13       87.33       84.59      2.57 o 
  -3   2  13        0.85        0.78      0.84 o 
  -2   2  13        4.46        2.79      0.84 o 
  -1   2  13      228.40      231.08      4.18 o 
   0   2  13     1533.32     1477.50     26.95 o 
   1   2  13      263.03      250.45      5.33 o 
   2   2  13        2.71        3.47      0.83 o 
   3   2  13      131.36      139.28      5.43 o 
   4   2  13       36.03       38.51      2.57 o 
   5   2  13       70.35       67.02      2.32 o 
   6   2  13       56.06       52.92      3.03 o 
   7   2  13      141.57      148.90      7.01 o 
   8   2  13       10.38       18.72      1.85 o 
  -8   3  13       55.45       60.41      5.25 o 
  -7   3  13        0.27        0.08      1.01 o 
  -6   3  13       63.65       76.83      2.70 o 
  -5   3  13        8.90        1.80      0.94 o 
  -4   3  13       38.53       39.13      1.99 o 
  -3   3  13      149.96      172.69      4.08 o 
  -2   3  13      139.73      128.42      2.83 o 
  -1   3  13       28.46       30.24      1.38 o 
   0   3  13        2.61        1.41      0.93 o 
   1   3  13       56.35       65.00      1.90 o 
   2   3  13      690.69      715.69     14.51 o 
   3   3  13      215.92      176.79      3.53 o 
   4   3  13       15.32       14.02      1.18 o 
   5   3  13      127.89      117.54      3.18 o 
   6   3  13        0.70        0.40      0.94 o 
   7   3  13        0.04       -0.40      1.15 o 
   8   3  13       25.82       24.21      1.96 o 
  -8   4  13      154.67      155.85      8.46 o 
  -7   4  13       82.63       94.30      3.64 o 
  -6   4  13      280.07      246.71      5.94 o 
  -5   4  13       15.23       14.12      1.30 o 
  -4   4  13        6.16        5.52      1.02 o 
  -3   4  13       51.28       47.26      2.19 o 
  -2   4  13     2692.28     2540.20     31.74 o 
  -1   4  13      305.39      285.28      4.77 o 
   0   4  13      246.91      241.20      4.22 o 
   1   4  13       53.53       50.80      1.94 o 
   2   4  13        5.02        3.93      0.73 o 
   3   4  13      116.52      111.45      3.83 o 
   4   4  13       84.69       64.64      2.10 o 
   5   4  13      195.10      177.93      3.79 o 
   6   4  13       52.42       50.29      2.11 o 
   7   4  13        4.81        0.23      1.06 o 
   8   4  13       41.62       47.14      2.47 o 
  -8   5  13      136.48      119.37      7.30 o 
  -7   5  13       23.49       33.30      4.23 o 
  -6   5  13        3.53        3.96      1.05 o 
  -5   5  13      144.89      131.65      3.27 o 
  -4   5  13        2.67        2.97      1.32 o 
  -3   5  13       11.16       10.26      1.23 o 
  -2   5  13      171.65      165.70      3.35 o 
  -1   5  13     1615.73     1585.74     20.37 o 
   0   5  13      171.28      173.30      3.38 o 
   1   5  13      480.83      441.67      6.62 o 
   2   5  13       34.39       34.46      1.42 o 
   3   5  13       99.35       93.74      2.43 o 
   4   5  13        1.19        2.07      0.79 o 
   5   5  13      361.32      368.61      7.28 o 
   6   5  13      210.04      194.41      4.09 o 
   7   5  13        5.98        8.74      1.52 o 
   8   5  13        0.00       -0.18      1.75 o 
  -7   6  13      281.13      293.77      7.81 o 
  -6   6  13      152.04      125.33      4.73 o 
  -5   6  13       13.51       12.45      1.23 o 
  -4   6  13        0.88        1.06      0.98 o 
  -3   6  13      291.55      279.26      4.85 o 
  -2   6  13      596.74      596.36      8.64 o 
  -1   6  13      330.49      297.28      4.96 o 
   0   6  13      405.59      408.60      6.30 o 
   1   6  13       99.03      100.85      2.43 o 
   2   6  13      459.75      449.31      6.66 o 
   3   6  13        7.42        8.57      0.91 o 
   4   6  13       15.11       18.25      1.30 o 
   5   6  13      354.99      319.07      5.47 o 
   6   6  13       23.36       15.29      1.94 o 
   7   6  13        9.54       10.00      1.85 o 
   8   6  13      167.74      197.36     10.17 o 
  -7   7  13      540.20      564.02     12.54 o 
  -6   7  13       64.90       62.97      3.40 o 
  -5   7  13      161.79      141.44      4.85 o 
  -4   7  13       96.35       86.55      2.92 o 
  -3   7  13      264.05      274.79      4.81 o 
  -2   7  13       43.87       41.15      1.67 o 
  -1   7  13        4.27        7.68      1.16 o 
   0   7  13      649.86      625.40      8.93 o 
   1   7  13       37.68       34.95      1.28 o 
   2   7  13      511.77      531.60      6.80 o 
   3   7  13      872.17      835.27     20.91 o 
   4   7  13       35.07       27.65      1.45 o 
   5   7  13      188.89      201.41      4.02 o 
   6   7  13      187.09      167.73      3.73 o 
   7   7  13        0.01        0.92      0.94 o 
   8   7  13       59.21       52.79      6.57 o 
  -7   8  13       16.12       15.96      2.16 o 
  -6   8  13       14.16       13.19      2.06 o 
  -5   8  13        0.59        0.15      1.90 o 
  -4   8  13       97.65       90.15      3.65 o 
  -3   8  13       82.45       71.87      2.22 o 
  -2   8  13      816.61      766.09     10.76 o 
  -1   8  13      338.83      332.11      8.21 o 
   0   8  13       92.50       97.48      2.47 o 
   1   8  13     1694.12     1617.00     18.28 o 
   2   8  13       44.49       37.98      1.37 o 
   3   8  13      463.55      439.52      7.52 o 
   4   8  13      236.98      207.52      3.98 o 
   5   8  13        8.93       10.26      1.11 o 
   6   8  13        0.01        0.16      0.86 o 
   7   8  13        7.33       15.00      1.40 o 
   8   8  13      122.94      149.87      5.26 o 
  -7   9  13       11.54       14.57      2.10 o 
  -6   9  13       15.70       10.75      2.33 o 
  -5   9  13       71.48       74.41      3.94 o 
  -4   9  13        9.55        8.83      1.75 o 
  -3   9  13      295.48      278.58      4.99 o 
  -2   9  13      373.76      369.31      6.02 o 
  -1   9  13      315.94      296.77      5.10 o 
   0   9  13      332.53      315.53      5.28 o 
   1   9  13        0.07        0.52      0.68 o 
   2   9  13      346.57      374.70      5.22 o 
   3   9  13       35.87       30.82      1.51 o 
   4   9  13        5.66        5.09      1.05 o 
   5   9  13        2.85        2.26      0.91 o 
   6   9  13      221.32      222.05      4.42 o 
   7   9  13      204.74      199.80      4.76 o 
   8   9  13       13.67       18.54      2.27 o 
  -6  10  13        1.69        2.20      1.75 o 
  -5  10  13       13.67       16.21      2.16 o 
  -4  10  13        2.49        1.44      1.54 o 
  -3  10  13      404.08      381.15      7.36 o 
  -2  10  13      132.76      121.25      2.95 o 
  -1  10  13        8.14        8.61      1.15 o 
   0  10  13       15.20       11.66      1.18 o 
   1  10  13       44.74       43.48      1.52 o 
   2  10  13      634.56      597.71      7.82 o 
   3  10  13     1278.43     1241.34     14.51 o 
   4  10  13      252.44      237.27      4.38 o 
   5  10  13      309.76      318.22      5.55 o 
   6  10  13        2.11        1.30      1.26 o 
   7  10  13        5.21        8.89      1.75 o 
   8  10  13       62.68       71.93      3.81 o 
  -6  11  13       40.10       48.04      3.28 o 
  -5  11  13       51.67       59.95      3.57 o 
  -4  11  13        6.91        7.01      2.19 o 
  -3  11  13        7.70       11.29      1.50 o 
  -2  11  13      469.28      437.99      7.00 o 
  -1  11  13       56.95       56.70      2.07 o 
   0  11  13      193.62      185.58      3.21 o 
   1  11  13        6.77        6.72      1.02 o 
   2  11  13      342.70      337.58      5.07 o 
   3  11  13        0.33        1.51      0.77 o 
   4  11  13       99.34       91.08      2.53 o 
   5  11  13     1112.46     1074.44     14.57 o 
   6  11  13        3.08        1.33      0.96 o 
   7  11  13       11.40       10.18      3.50 o 
   8  11  13       34.65       35.07      2.87 o 
  -6  12  13        0.05        0.76      1.75 o 
  -5  12  13       13.17       14.97      4.23 o 
  -4  12  13       55.76       72.34      2.96 o 
  -3  12  13        7.17        6.77      1.50 o 
  -2  12  13     1417.62     1328.42     23.35 o 
  -1  12  13      157.14      121.53      3.01 o 
   0  12  13       13.31       15.22      1.36 o 
   1  12  13       24.52       31.09      1.34 o 
   2  12  13      202.42      200.75      3.52 o 
   3  12  13        1.76       -0.16      0.77 o 
   4  12  13      334.73      369.12      7.58 o 
   5  12  13        0.18        1.60      0.96 o 
   6  12  13       48.62       56.01      2.69 o 
   7  12  13      146.08      160.62      5.47 o 
   8  12  13        9.53        9.87      2.03 o 
  -5  13  13        1.89        1.90      2.77 o 
  -4  13  13      136.00      139.71      4.21 o 
  -3  13  13        5.19        1.08      1.44 o 
  -2  13  13        3.98        3.61      1.40 o 
  -1  13  13       69.84       65.11      2.85 o 
   0  13  13       20.57       23.32      1.49 o 
   1  13  13        5.60        3.82      0.87 o 
   2  13  13       69.33       55.82      1.82 o 
   3  13  13      130.15      110.88      2.57 o 
   4  13  13       23.16       22.64      1.29 o 
   5  13  13       10.79       10.70      1.29 o 
   6  13  13        1.99        1.13      1.40 o 
   7  13  13       35.93       38.97      2.99 o 
  -5  14  13      194.67      223.08      7.12 o 
  -4  14  13       16.64       16.30      1.90 o 
  -3  14  13      121.15      120.21      4.39 o 
  -2  14  13       58.05       55.67      3.15 o 
  -1  14  13      225.05      219.53      7.42 o 
   0  14  13       64.41       54.85      1.88 o 
   1  14  13       44.86       38.46      1.60 o 
   2  14  13        0.05       -0.36      0.79 o 
   3  14  13      102.53      112.05      2.62 o 
   4  14  13       18.39       14.79      1.24 o 
   5  14  13       18.24       15.05      1.62 o 
   6  14  13       25.34       27.95      2.57 o 
   7  14  13       11.99       12.55      2.16 o 
  -4  15  13      164.47      184.50      7.44 o 
  -3  15  13        5.61        1.13      1.44 o 
  -2  15  13        0.70       -1.36      1.36 o 
  -1  15  13        0.02        0.56      1.33 o 
   0  15  13      163.02      146.26      3.54 o 
   1  15  13      131.65      128.47      2.89 o 
   2  15  13       55.83       45.94      1.79 o 
   3  15  13       82.85       98.69      2.53 o 
   4  15  13        0.20       -0.62      0.92 o 
   5  15  13       84.51       98.68      8.61 o 
   6  15  13       99.16      119.52      4.75 o 
  -3  16  13       19.52       18.99      3.94 o 
  -2  16  13       13.01        8.55      2.10 o 
  -1  16  13        0.58       -0.57      1.08 o 
   0  16  13        3.69        1.98      1.19 o 
   1  16  13        0.91       -0.87      1.03 o 
   2  16  13      171.78      185.87      3.97 o 
   3  16  13        1.81        0.29      1.01 o 
   4  16  13        9.16        6.68      1.23 o 
   5  16  13       75.33       97.81      8.61 o 
   6  16  13      397.22      452.83     10.83 o 
  -2  17  13        6.78        5.46      2.10 o 
  -1  17  13       19.38       23.57      2.60 o 
   0  17  13        3.15       -0.20      1.21 o 
   1  17  13      134.07      135.60      6.65 o 
   2  17  13       74.23       74.15      2.55 o 
   3  17  13      119.42      147.44      3.61 o 
   4  17  13      139.33      158.21      5.91 o 
   5  17  13       57.39       56.04      4.67 o 
  -1  18  13        7.18       11.33      1.71 o 
   0  18  13        6.74        7.52      1.53 o 
   1  18  13       20.72       29.05      3.06 o 
   2  18  13        0.06       -0.79      2.18 o 
   3  18  13        0.55        0.41      1.11 o 
   4  18  13       26.63       34.06      2.36 o 
  -3  -8  14      106.21      117.04      7.59 o 
  -2  -8  14        8.28        7.59      2.92 o 
  -1  -8  14        0.00        1.46      1.75 o 
   0  -8  14      171.39      187.20      6.39 o 
   1  -8  14        5.70        2.72      1.35 o 
  -4  -7  14      138.58      149.34      9.47 o 
  -3  -7  14        4.07        4.65      1.61 o 
  -2  -7  14        1.24        1.46      2.33 o 
  -1  -7  14        0.01        1.75      1.44 o 
   0  -7  14        5.68       12.14      2.06 o 
   1  -7  14       24.04       22.71      2.01 o 
   2  -7  14        6.21        8.13      1.50 o 
  -5  -6  14        0.69        1.13      1.40 o 
  -4  -6  14        5.39        6.39      1.82 o 
  -3  -6  14       45.03       58.54      3.36 o 
  -2  -6  14       67.48       72.08      3.57 o 
  -1  -6  14       29.29       31.49      2.57 o 
   0  -6  14        8.29       10.69      2.48 o 
   1  -6  14       17.78       18.20      2.43 o 
   2  -6  14       10.58       10.74      1.42 o 
   3  -6  14        0.76        0.80      1.23 o 
  -6  -5  14        3.93        2.51      1.48 o 
  -5  -5  14      169.96      175.96      8.52 o 
  -4  -5  14       35.36       35.64      2.78 o 
  -3  -5  14       38.02       45.24      5.84 o 
  -2  -5  14       38.22       43.78      2.41 o 
  -1  -5  14       83.42       78.58      7.30 o 
   0  -5  14       82.58       76.06      3.71 o 
   1  -5  14       46.62       47.05      2.64 o 
   2  -5  14      183.29      172.01      6.11 o 
   3  -5  14       13.28       21.12      1.90 o 
   4  -5  14       22.82       23.80      2.57 o 
  -6  -4  14       19.65       26.44      2.24 o 
  -5  -4  14       83.88       81.23      3.45 o 
  -4  -4  14       48.56       44.94      4.75 o 
  -3  -4  14       58.70       65.17      2.69 o 
  -2  -4  14       14.36       11.47      2.77 o 
  -1  -4  14       65.14       67.03      3.40 o 
   0  -4  14      129.64      130.15      4.04 o 
   1  -4  14        3.00        3.54      1.23 o 
   2  -4  14      598.03      582.29      9.31 o 
   3  -4  14      158.87      155.52      3.96 o 
   4  -4  14       27.85       28.61      2.12 o 
   5  -4  14        8.59        8.63      1.61 o 
  -7  -3  14       20.78       20.57      2.57 o 
  -6  -3  14        2.70        2.34      1.33 o 
  -5  -3  14        1.70        2.64      1.28 o 
  -4  -3  14      191.86      202.04      6.14 o 
  -3  -3  14       40.13       41.00      2.16 o 
  -2  -3  14      206.37      220.68      5.08 o 
  -1  -3  14        5.12        5.77      1.54 o 
   0  -3  14        0.54       -0.50      1.49 o 
   1  -3  14      114.28      114.51      5.00 o 
   2  -3  14       38.51       39.24      2.86 o 
   3  -3  14      106.12      105.77      4.13 o 
   4  -3  14       67.68       65.76      2.58 o 
   5  -3  14      140.60      155.41      3.81 o 
  -7  -2  14        3.10        6.36      1.53 o 
  -6  -2  14       36.73       35.84      2.22 o 
  -5  -2  14        1.50        2.93      1.27 o 
  -4  -2  14        0.18        0.46      0.94 o 
  -3  -2  14       14.23       12.55      1.36 o 
  -2  -2  14       24.14       19.72      1.53 o 
  -1  -2  14       23.87       21.60      1.55 o 
   0  -2  14      519.18      507.64      9.41 o 
   1  -2  14      424.11      423.02      8.36 o 
   2  -2  14       81.70       77.24      3.03 o 
   3  -2  14      251.05      242.95      5.88 o 
   4  -2  14        3.06        3.45      0.94 o 
   5  -2  14       35.47       39.39      3.20 o 
   6  -2  14        7.06        8.47      1.65 o 
  -7  -1  14      111.74      105.72      4.42 o 
  -6  -1  14       45.69       30.85      2.29 o 
  -5  -1  14       76.90       72.97      3.12 o 
  -4  -1  14       17.95       14.52      1.33 o 
  -3  -1  14        1.01        0.70      0.92 o 
  -2  -1  14       21.43       20.55      1.57 o 
  -1  -1  14      157.09      150.09      4.76 o 
   0  -1  14       76.70       77.64      2.80 o 
   1  -1  14      376.96      365.84      7.41 o 
   2  -1  14       77.58       81.04      3.09 o 
   3  -1  14       37.95       31.85      2.07 o 
   4  -1  14       42.07       39.81      1.95 o 
   5  -1  14       14.09       13.06      1.33 o 
   6  -1  14       48.24       54.58      2.28 o 
  -7   0  14       27.47       27.99      2.00 o 
  -6   0  14       72.88       68.33      3.13 o 
  -5   0  14       50.42       37.72      2.39 o 
  -4   0  14       11.37       14.02      1.86 o 
  -3   0  14        1.37        1.65      1.01 o 
  -2   0  14       60.00       57.59      2.33 o 
  -1   0  14       60.34       62.07      2.10 o 
   0   0  14      138.00      165.90      4.21 o 
   1   0  14        8.49       10.50      1.35 o 
   2   0  14       11.24        9.92      1.33 o 
   3   0  14        0.03        0.60      1.06 o 
   4   0  14        0.31       -0.04      0.91 o 
   5   0  14        1.25        1.73      1.01 o 
   6   0  14        3.06        6.91      1.33 o 
   7   0  14      156.88      168.24      4.00 o 
  -7   1  14       23.47       23.52      1.89 o 
  -6   1  14       17.23       22.71      2.67 o 
  -5   1  14      368.89      337.01      6.09 o 
  -4   1  14      177.07      178.70      3.99 o 
  -3   1  14      172.17      165.39      4.13 o 
  -2   1  14      105.41      105.79      4.78 o 
  -1   1  14      353.63      327.43      5.50 o 
   0   1  14      159.51      160.23      4.10 o 
   1   1  14       58.73       45.84      2.13 o 
   2   1  14       77.99       74.85      2.80 o 
   3   1  14       43.76       42.11      2.23 o 
   4   1  14       69.40       61.77      2.24 o 
   5   1  14      139.16      134.18      3.39 o 
   6   1  14       76.19       71.61      2.92 o 
   7   1  14        0.19        1.56      1.33 o 
  -7   2  14       54.01       59.32      2.61 o 
  -6   2  14        3.49        3.09      1.90 o 
  -5   2  14        9.07       13.85      1.30 o 
  -4   2  14      290.94      275.01      5.19 o 
  -3   2  14       73.32       69.61      2.56 o 
  -2   2  14       87.97       87.35      3.01 o 
  -1   2  14      399.09      393.88      6.30 o 
   0   2  14      925.17      927.11     15.26 o 
   1   2  14      178.55      167.68      4.21 o 
   2   2  14       70.63       64.43      2.58 o 
   3   2  14      143.15      127.01      3.75 o 
   4   2  14      683.72      670.87      9.86 o 
   5   2  14      246.60      246.30      4.83 o 
   6   2  14       81.54       86.52      4.72 o 
   7   2  14       29.19       31.37      2.07 o 
  -7   3  14      277.54      289.38      6.03 o 
  -6   3  14       39.32       43.28      2.04 o 
  -5   3  14        2.01        2.46      0.94 o 
  -4   3  14       85.64       78.55      2.80 o 
  -3   3  14       21.65       18.36      1.57 o 
  -2   3  14       59.48       59.95      2.39 o 
  -1   3  14        0.14       -0.68      0.68 o 
   0   3  14       72.62       66.89      2.06 o 
   1   3  14        0.95        0.48      0.81 o 
   2   3  14       22.25       15.64      1.52 o 
   3   3  14      454.50      446.23      7.03 o 
   4   3  14      219.78      202.30      4.11 o 
   5   3  14      386.80      359.23      7.46 o 
   6   3  14       65.91       63.68      2.57 o 
   7   3  14       74.96       81.81      3.13 o 
  -7   4  14       94.49       70.61      4.02 o 
  -6   4  14        2.22       -0.91      0.91 o 
  -5   4  14        0.76        0.16      0.94 o 
  -4   4  14      234.41      212.14      4.93 o 
  -3   4  14       28.11       27.20      1.78 o 
  -2   4  14      736.46      721.56     10.24 o 
  -1   4  14     1064.77      998.22     13.56 o 
   0   4  14       12.26       11.78      1.09 o 
   1   4  14       16.25       16.22      1.45 o 
   2   4  14      295.80      292.18      7.85 o 
   3   4  14      124.62      118.90      3.16 o 
   4   4  14      791.31      801.20     14.72 o 
   5   4  14       49.76       64.12      2.28 o 
   6   4  14        0.04       -0.91      0.91 o 
   7   4  14        7.99        7.38      1.40 o 
   8   4  14       42.86       49.88      2.64 o 
  -7   5  14      116.13      134.84      7.59 o 
  -6   5  14       46.22       39.21      2.30 o 
  -5   5  14        7.16        8.86      1.17 o 
  -4   5  14        0.06       -0.37      0.98 o 
  -3   5  14      203.86      184.88      5.20 o 
  -2   5  14      590.97      571.28      8.42 o 
  -1   5  14       12.73       10.27      1.20 o 
   0   5  14     1909.77     1840.51     23.50 o 
   1   5  14        5.01        3.56      0.83 o 
   2   5  14      146.45      125.71      3.48 o 
   3   5  14        6.58        6.30      0.89 o 
   4   5  14       41.37       36.93      1.70 o 
   5   5  14       45.29       42.12      3.41 o 
   6   5  14      237.60      218.40      4.51 o 
   7   5  14        1.23        1.81      1.39 o 
   8   5  14      188.10      208.92      5.17 o 
  -7   6  14       53.98       46.30      3.08 o 
  -6   6  14      570.57      590.35     12.87 o 
  -5   6  14       33.49       28.23      1.90 o 
  -4   6  14      347.54      309.07      6.34 o 
  -3   6  14        0.08        0.34      1.06 o 
  -2   6  14      746.79      716.88     10.21 o 
  -1   6  14      323.78      323.29      5.43 o 
   0   6  14      311.50      309.02      5.24 o 
   1   6  14       56.75       65.68      2.02 o 
   2   6  14       32.42       27.76      3.09 o 
   3   6  14       10.97        7.71      0.92 o 
   4   6  14       93.75       73.33      2.42 o 
   5   6  14        4.07        2.71      1.25 o 
   6   6  14       27.52       32.06      1.79 o 
   7   6  14       49.23       53.74      2.47 o 
   8   6  14       51.59       71.06      3.54 o 
  -7   7  14      162.74      172.86      5.86 o 
  -6   7  14        0.55       -0.41      1.54 o 
  -5   7  14        0.40       -0.63      1.06 o 
  -4   7  14      354.16      326.77      6.90 o 
  -3   7  14        8.74        5.63      1.23 o 
  -2   7  14       54.99       54.57      2.15 o 
  -1   7  14      204.40      200.04      3.90 o 
   1   7  14       90.32       84.00      2.31 o 
   2   7  14      974.68      925.94     14.86 o 
   3   7  14        3.98        3.61      0.86 o 
   4   7  14      161.48      132.69      3.09 o 
   5   7  14       74.63       73.36      2.38 o 
   6   7  14      138.20      143.63      5.22 o 
   7   7  14       98.70      119.15      3.59 o 
   8   7  14      231.57      256.91      5.84 o 
  -7   8  14        1.10        0.76      1.75 o 
  -6   8  14        2.43        2.33      1.65 o 
  -5   8  14       53.10       58.33      3.40 o 
  -4   8  14        1.99        0.76      1.06 o 
  -3   8  14       32.05       25.89      1.78 o 
  -2   8  14        1.92        2.28      0.94 o 
  -1   8  14      300.61      287.04      5.03 o 
   0   8  14      108.29      105.97      2.70 o 
   1   8  14     2016.56     1931.11     46.34 o 
   2   8  14       12.73        6.87      0.88 o 
   3   8  14       52.28       58.53      2.04 o 
   4   8  14        7.52        4.86      0.89 o 
   5   8  14       89.46       89.73      2.60 o 
   6   8  14       86.36       91.02      2.74 o 
   7   8  14       20.76       19.71      2.03 o 
   8   8  14        3.24        4.88      1.75 o 
  -6   9  14       28.27       22.20      2.48 o 
  -5   9  14       45.00       49.81      3.10 o 
  -4   9  14      254.02      250.08      6.80 o 
  -3   9  14       61.42       59.84      2.14 o 
  -2   9  14       59.45       56.15      2.04 o 
  -1   9  14      260.09      273.53      4.89 o 
   0   9  14      759.05      715.71     10.20 o 
   1   9  14      482.80      486.50      7.43 o 
   2   9  14       54.63       47.12      1.63 o 
   3   9  14      662.76      641.78      9.25 o 
   4   9  14      133.62      136.47      3.10 o 
   5   9  14      358.35      379.84      6.31 o 
   6   9  14       40.79       47.60      2.09 o 
   7   9  14        6.12        0.58      1.79 o 
   8   9  14       25.42       33.25      2.78 o 
  -6  10  14       20.95       35.72      3.36 o 
  -5  10  14      103.29      110.30      4.43 o 
  -4  10  14        2.34        0.58      1.54 o 
  -3  10  14        0.18        0.34      0.94 o 
  -2  10  14       88.63       90.99      2.58 o 
  -1  10  14       63.94       64.68      2.22 o 
   0  10  14        7.87        9.27      1.18 o 
   1  10  14      201.14      199.67      3.97 o 
   2  10  14      306.03      302.31      4.59 o 
   3  10  14       30.33       25.88      1.52 o 
   4  10  14       58.50       66.40      4.04 o 
   5  10  14       39.70       38.03      1.74 o 
   6  10  14      208.19      229.55      4.59 o 
   7  10  14       39.38       47.95      2.99 o 
   8  10  14       15.41       13.61      3.21 o 
  -6  11  14       94.45      115.15      6.13 o 
  -5  11  14       28.46       32.03      3.06 o 
  -4  11  14        1.12       -1.54      1.54 o 
  -3  11  14        6.85        5.56      1.45 o 
  -2  11  14      191.88      185.08      3.92 o 
  -1  11  14       30.80       21.88      1.45 o 
   0  11  14       73.51       67.96      2.29 o 
   1  11  14        2.80        3.29      1.01 o 
   2  11  14        3.38        5.58      0.89 o 
   3  11  14       10.72        7.52      1.04 o 
   4  11  14        0.54        0.07      0.86 o 
   5  11  14       13.74       15.18      1.36 o 
   6  11  14       75.93       80.84      3.44 o 
   7  11  14        0.35        0.17      1.40 o 
  -5  12  14        0.06        0.09      1.75 o 
  -4  12  14      151.41      161.06      5.56 o 
  -3  12  14      112.97      119.81      4.16 o 
  -2  12  14      198.71      178.21      6.03 o 
  -1  12  14        3.30        3.15      1.06 o 
   0  12  14        0.99       -0.56      0.82 o 
   1  12  14       59.31       64.39      1.95 o 
   2  12  14      108.16      101.93      2.42 o 
   3  12  14       41.02       45.21      1.68 o 
   4  12  14       23.99       22.60      1.45 o 
   5  12  14       38.15       41.61      2.19 o 
   6  12  14      113.29      122.51      4.14 o 
   7  12  14       16.49       16.08      5.40 o 
  -5  13  14       30.29       29.31      2.87 o 
  -4  13  14       49.77       51.34      3.49 o 
  -3  13  14       22.37       25.58      3.83 o 
  -2  13  14       79.57       78.51      3.09 o 
  -1  13  14       30.33       31.40      1.72 o 
   0  13  14      199.70      192.61      4.10 o 
   1  13  14        0.24        0.97      0.92 o 
   2  13  14       70.84       58.59      1.91 o 
   3  13  14       45.05       48.27      1.79 o 
   4  13  14        1.82       -0.44      0.89 o 
   5  13  14       48.08       53.30      2.52 o 
   6  13  14       31.46       28.57      2.45 o 
   7  13  14       48.82       70.87      4.67 o 
  -4  14  14        0.15       -0.13      1.82 o 
  -3  14  14        2.13        0.78      1.47 o 
  -2  14  14      132.50      135.64      6.17 o 
  -1  14  14       12.39       12.40      1.67 o 
   0  14  14        0.39        1.78      1.01 o 
   1  14  14       70.46       82.93      2.37 o 
   2  14  14       53.86       47.93      1.81 o 
   3  14  14       23.92       33.88      1.53 o 
   4  14  14        1.11       -0.20      1.36 o 
   5  14  14        3.86        2.31      1.28 o 
   6  14  14       79.37       96.53      4.52 o 
  -3  15  14       59.15       53.29      6.86 o 
  -2  15  14        8.21       12.33      1.79 o 
  -1  15  14        1.44        5.19      1.57 o 
   0  15  14        0.95        1.10      1.40 o 
   1  15  14      149.15      153.59      3.19 o 
   2  15  14       70.98       68.70      2.41 o 
   3  15  14        0.61        0.05      1.05 o 
   4  15  14      126.62      136.69      3.32 o 
   5  15  14      192.26      190.73      5.98 o 
   6  15  14        0.67       -1.46      1.46 o 
  -3  16  14       92.40      100.97      4.82 o 
  -2  16  14        0.00       -1.72      1.72 o 
  -1  16  14        2.65       -1.51      1.61 o 
   0  16  14        0.00       -1.06      1.75 o 
   1  16  14       32.38       38.71      1.92 o 
   2  16  14        0.02       -0.42      0.99 o 
   3  16  14        0.43       -0.40      1.06 o 
   4  16  14       18.94       18.90      1.61 o 
   5  16  14      352.98      390.24      9.59 o 
  -1  17  14       85.97       90.32      5.40 o 
   0  17  14       48.34       46.08      3.40 o 
   1  17  14        6.05        6.01      1.44 o 
   2  17  14        8.47        2.71      1.18 o 
   3  17  14      390.36      450.13      7.33 o 
   4  17  14       43.46       47.13      2.58 o 
   1  18  14        0.67        0.33      1.39 o 
   2  18  14        0.61        1.71      1.36 o 
   3  18  14       35.40       34.87      2.78 o 
  -2  -7  15       96.84       97.19      6.71 o 
  -1  -7  15        9.07       11.66      2.19 o 
   0  -7  15      393.99      403.63     12.55 o 
  -4  -6  15        2.03        1.81      1.61 o 
  -3  -6  15        2.27        3.74      1.61 o 
  -2  -6  15       13.76       13.72      3.21 o 
  -1  -6  15        1.62        1.02      1.44 o 
   0  -6  15       25.13       31.64      5.11 o 
   1  -6  15       77.75       71.48      5.11 o 
   2  -6  15        0.93        2.15      1.75 o 
  -5  -5  15       48.16       46.73      2.90 o 
  -4  -5  15        1.79       -1.17      2.04 o 
  -3  -5  15        0.00        1.13      1.40 o 
  -2  -5  15       96.88      111.80      4.48 o 
  -1  -5  15        1.81        5.44      1.61 o 
   0  -5  15      101.99      100.88      4.43 o 
   1  -5  15       17.01       16.57      3.36 o 
   2  -5  15      304.01      294.82      9.23 o 
   3  -5  15        0.97       -0.03      1.30 o 
  -5  -4  15       45.87       39.18      3.36 o 
  -4  -4  15       62.77       58.27      3.49 o 
  -3  -4  15       40.13       37.19      2.87 o 
  -2  -4  15        8.93        7.70      1.61 o 
  -1  -4  15        4.74        8.69      1.75 o 
   0  -4  15       43.86       41.63      2.87 o 
   1  -4  15      230.12      241.16      6.00 o 
   2  -4  15      102.51      101.74      4.99 o 
   3  -4  15      264.10      280.37     11.67 o 
   4  -4  15       18.44       23.79      2.07 o 
  -6  -3  15        5.77        4.21      1.62 o 
  -5  -3  15        5.87        7.50      2.63 o 
  -4  -3  15      115.67      111.77      4.69 o 
  -3  -3  15       32.75       33.20      2.05 o 
  -2  -3  15      380.32      372.59     10.57 o 
  -1  -3  15       30.94       34.02      3.36 o 
   0  -3  15        6.19       11.38      1.75 o 
   1  -3  15      228.82      226.36      5.66 o 
   2  -3  15       98.05       95.41      3.64 o 
   3  -3  15       29.30       33.13      2.35 o 
   4  -3  15      174.10      176.89      4.94 o 
   5  -3  15        0.18        0.58      2.19 o 
  -6  -2  15       28.03       28.24      2.46 o 
  -5  -2  15        0.02       -0.56      1.27 o 
  -4  -2  15      368.99      365.24     11.82 o 
  -3  -2  15       26.62       22.28      1.71 o 
  -2  -2  15       42.36       52.73      2.39 o 
  -1  -2  15      133.87      133.34      4.82 o 
   0  -2  15      144.13      157.08      5.35 o 
   1  -2  15      420.21      406.61      8.25 o 
   2  -2  15       66.27       69.76      3.02 o 
   3  -2  15       24.61       22.75      2.55 o 
   4  -2  15       13.05       15.89      2.16 o 
   5  -2  15       17.89       24.76      5.84 o 
  -6  -1  15       48.49       48.99      3.28 o 
  -5  -1  15       42.90       51.07      2.80 o 
  -4  -1  15        0.00       -0.79      1.74 o 
  -3  -1  15        5.45        6.26      1.28 o 
  -2  -1  15        0.62        0.36      0.98 o 
  -1  -1  15       26.52       24.52      2.37 o 
   0  -1  15      888.55      871.75     14.64 o 
   1  -1  15       36.12       29.95      2.43 o 
   2  -1  15       82.35       78.46      6.52 o 
   3  -1  15       51.33       47.30      2.58 o 
   4  -1  15       84.60       78.19      3.65 o 
   5  -1  15       88.78       87.23      4.20 o 
   6  -1  15       28.93       34.78      2.35 o 
  -6   0  15       12.98       24.66      2.78 o 
  -5   0  15       72.10       66.13      3.11 o 
  -4   0  15        0.89        1.55      1.06 o 
  -3   0  15        2.07        3.50      1.11 o 
  -2   0  15       13.04       15.94      1.44 o 
  -1   0  15      434.75      412.36     11.89 o 
   0   0  15      384.55      381.63      7.57 o 
   1   0  15      236.09      218.89      5.27 o 
   2   0  15        6.18        7.50      1.35 o 
   3   0  15      190.12      205.52      5.79 o 
   4   0  15       75.27       74.59      3.11 o 
   5   0  15       55.81       51.87      2.58 o 
   6   0  15       60.65       65.25      3.26 o 
  -7   1  15       10.21        6.68      1.62 o 
  -6   1  15        2.83        6.28      1.45 o 
  -5   1  15       64.51       81.36      2.81 o 
  -4   1  15        2.20        1.97      1.06 o 
  -3   1  15        0.71       -0.06      0.92 o 
  -2   1  15      188.61      188.58      4.57 o 
  -1   1  15       14.22       14.92      2.19 o 
   0   1  15      700.02      676.46     11.71 o 
   1   1  15        0.81       -0.13      0.99 o 
   2   1  15      161.57      142.94      4.15 o 
   3   1  15       25.35       24.37      1.85 o 
   4   1  15        4.68        8.74      1.41 o 
   5   1  15       39.18       36.45      2.18 o 
   6   1  15        0.06        0.00      1.18 o 
  -7   2  15        0.71        1.12      1.13 o 
  -6   2  15        0.25       -0.15      1.11 o 
  -5   2  15       51.08       40.37      2.01 o 
  -4   2  15       14.79       17.67      1.67 o 
  -3   2  15       22.33       19.12      2.17 o 
  -2   2  15       94.04      105.05      3.24 o 
  -1   2  15      135.38      134.88      3.12 o 
   0   2  15        6.06        7.38      1.16 o 
   1   2  15      975.24      922.15     15.14 o 
   2   2  15       71.57       65.62      2.69 o 
   3   2  15      482.85      435.12      8.52 o 
   4   2  15        7.46        6.55      1.33 o 
   5   2  15       15.25       15.07      1.52 o 
   6   2  15        7.34        7.67      1.46 o 
   7   2  15       16.04       19.66      1.88 o 
  -7   3  15        0.61        1.19      1.11 o 
  -6   3  15        1.22       17.02      3.65 o 
  -5   3  15       32.11       33.17      1.81 o 
  -4   3  15       14.45       17.12      1.57 o 
  -3   3  15      125.03      120.07      3.53 o 
  -2   3  15       22.30       21.51      1.62 o 
  -1   3  15      442.35      442.43      6.92 o 
   0   3  15      270.69      257.05      5.56 o 
   1   3  15      610.18      568.23     11.14 o 
   2   3  15      169.09      161.88      4.25 o 
   3   3  15        2.34        8.52      1.28 o 
   4   3  15        5.55        4.66      1.23 o 
   5   3  15      239.26      240.86      5.08 o 
   6   3  15       78.38       80.30      3.02 o 
   7   3  15       57.15       51.69      2.63 o 
  -7   4  15       20.42       19.47      2.92 o 
  -6   4  15        6.05        5.74      1.31 o 
  -5   4  15       37.48       29.74      1.95 o 
  -4   4  15        4.48        4.51      2.10 o 
  -3   4  15        1.15        1.65      1.06 o 
  -2   4  15       15.59       18.18      1.50 o 
  -1   4  15       15.23       19.39      1.29 o 
   0   4  15      231.10      226.56      4.28 o 
   1   4  15       23.22       19.10      1.57 o 
   2   4  15       14.39       18.74      1.57 o 
   3   4  15      301.85      291.00      6.27 o 
   4   4  15      227.90      215.17      4.57 o 
   5   4  15       14.98       14.20      1.55 o 
   6   4  15      103.75       88.21      3.09 o 
   7   4  15       20.11       24.69      1.96 o 
  -7   5  15       69.74       79.68      6.13 o 
  -6   5  15       19.95       20.23      1.85 o 
  -5   5  15        0.09        0.32      1.11 o 
  -4   5  15       76.36       64.58      2.77 o 
  -3   5  15       25.50       27.93      1.85 o 
  -2   5  15      204.42      188.61      4.49 o 
  -1   5  15       62.76       59.96      2.04 o 
   0   5  15        8.31        7.76      1.01 o 
   1   5  15        0.17        0.89      0.94 o 
   2   5  15       14.17       14.47      1.40 o 
   3   5  15       51.78       42.56      2.24 o 
   4   5  15       55.60       40.72      1.86 o 
   5   5  15       21.01       20.83      1.47 o 
   6   5  15       44.45       58.80      2.58 o 
   7   5  15        8.52        7.61      1.52 o 
  -6   6  15        1.06        3.50      1.65 o 
  -5   6  15        1.66       -0.79      1.06 o 
  -4   6  15       10.48        7.60      1.35 o 
  -3   6  15      126.45      136.38      3.76 o 
  -2   6  15      203.60      203.89      4.04 o 
  -1   6  15      362.42      340.20      8.89 o 
   0   6  15     1506.46     1451.97     24.01 o 
   1   6  15       16.11       19.00      1.73 o 
   2   6  15      155.73      145.76      5.46 o 
   3   6  15        0.26        2.72      1.01 o 
   4   6  15      259.29      232.56      4.47 o 
   5   6  15       19.17       27.03      2.07 o 
   6   6  15       60.93       63.08      3.09 o 
   7   6  15       73.73       88.07      3.19 o 
  -6   7  15       42.60       49.93      6.42 o 
  -5   7  15        3.85        3.07      1.48 o 
  -4   7  15        1.00       -0.18      1.20 o 
  -3   7  15        6.19        1.40      1.06 o 
  -2   7  15      113.99      100.80      3.24 o 
  -1   7  15      342.59      315.02      5.97 o 
   0   7  15      220.27      230.75      4.33 o 
   1   7  15       33.70       32.94      1.60 o 
   2   7  15      165.66      165.61      4.27 o 
   3   7  15        0.24        0.64      0.94 o 
   4   7  15       37.63       30.67      2.32 o 
   5   7  15       98.09      108.94      2.99 o 
   6   7  15       35.09       45.63      2.36 o 
   7   7  15      252.83      294.64      6.28 o 
  -6   8  15       65.72       70.67      3.81 o 
  -5   8  15      178.19      194.72      6.09 o 
  -4   8  15       39.46       39.58      3.47 o 
  -3   8  15        0.00       -0.45      0.98 o 
  -2   8  15      271.99      235.46      4.52 o 
  -1   8  15      211.73      186.80      8.72 o 
   0   8  15      213.27      227.85      4.41 o 
   1   8  15       87.43       82.67      2.40 o 
   2   8  15      126.91      118.92      3.47 o 
   3   8  15        0.17       -0.72      0.89 o 
   4   8  15      138.94      130.09      3.41 o 
   5   8  15      557.21      570.85      8.73 o 
   6   8  15      136.15      129.99      3.70 o 
   7   8  15        0.15       -1.11      1.11 o 
  -6   9  15       25.34       33.71      5.11 o 
  -5   9  15        0.03       -1.54      1.54 o 
  -4   9  15       44.96       41.77      2.89 o 
  -3   9  15      124.08      130.56      3.83 o 
  -2   9  15       46.37       42.59      2.57 o 
  -1   9  15        6.61        7.18      1.09 o 
   0   9  15      144.37      142.70      3.28 o 
   1   9  15      407.14      393.50      6.40 o 
   2   9  15        0.34        0.11      1.01 o 
   3   9  15        1.17        5.89      0.92 o 
   4   9  15       25.81       30.43      1.64 o 
   5   9  15       37.79       41.17      1.92 o 
   6   9  15       33.46       39.33      2.19 o 
   7   9  15       38.07       36.46      2.20 o 
  -6  10  15       12.48       17.99      2.57 o 
  -5  10  15       16.46       15.93      2.37 o 
  -4  10  15       15.25       15.97      2.27 o 
  -3  10  15       20.59       18.57      1.67 o 
  -2  10  15       15.86       16.92      1.69 o 
  -1  10  15       11.83       14.04      1.29 o 
   0  10  15      200.23      195.84      4.01 o 
   1  10  15       52.43       50.69      2.71 o 
   2  10  15       60.06       64.04      2.22 o 
   3  10  15       43.12       42.74      1.83 o 
   4  10  15        0.30       -0.51      0.83 o 
   5  10  15      127.02      151.07      3.61 o 
   6  10  15       50.68       58.01      3.83 o 
   7  10  15       50.37       49.96      3.52 o 
  -5  11  15        0.04       -0.79      1.75 o 
  -4  11  15      148.34      146.57      5.47 o 
  -3  11  15       41.52       33.52      2.78 o 
  -2  11  15        2.05        0.81      0.99 o 
  -1  11  15        4.81        6.03      1.18 o 
   0  11  15       11.00        7.97      1.26 o 
   1  11  15        4.77        3.34      1.05 o 
   2  11  15      340.23      330.35      5.75 o 
   3  11  15        0.97        2.24      0.91 o 
   4  11  15       90.53       88.95      2.65 o 
   5  11  15       62.46       63.96      2.57 o 
   6  11  15      190.29      214.07      5.05 o 
   7  11  15       10.74       11.65      1.95 o 
  -5  12  15       27.99       38.57      3.19 o 
  -4  12  15      127.58      148.17      8.46 o 
  -3  12  15       12.54       18.28      1.79 o 
  -2  12  15       12.88       12.01      1.62 o 
  -1  12  15       17.35       12.77      1.38 o 
   0  12  15       31.45       25.31      1.71 o 
   1  12  15       35.73       30.33      1.77 o 
   2  12  15       29.24       25.01      1.60 o 
   3  12  15       67.69       72.56      2.74 o 
   4  12  15       12.30       10.23      1.26 o 
   5  12  15        0.03       -0.09      1.16 o 
   6  12  15      135.91      141.75      5.96 o 
   7  12  15       75.27       94.38      4.32 o 
  -4  13  15       12.60       10.70      2.24 o 
  -3  13  15       22.04       25.93      2.13 o 
  -2  13  15       32.02       32.62      2.46 o 
  -1  13  15       33.47       33.92      1.81 o 
   0  13  15      163.02      143.84      4.09 o 
   1  13  15       21.43       26.70      1.66 o 
   2  13  15       37.90       36.59      1.92 o 
   3  13  15        3.39        5.47      1.12 o 
   4  13  15        9.52        8.76      1.65 o 
   5  13  15        4.37        1.14      1.20 o 
   6  13  15      182.22      220.98      6.50 o 
  -4  14  15        0.84       -1.82      1.82 o 
  -3  14  15      189.87      217.18      5.56 o 
  -2  14  15       16.96       19.54      2.05 o 
  -1  14  15        4.13        8.47      1.62 o 
   0  14  15       64.94       64.87      2.43 o 
   1  14  15      132.70      148.93      3.63 o 
   2  14  15      121.94      134.48      2.98 o 
   3  14  15       97.60      106.28      3.71 o 
   4  14  15        7.11        6.25      1.37 o 
   5  14  15       97.16      107.22      3.48 o 
   6  14  15       51.96       60.48      3.61 o 
  -3  15  15        0.05       -1.75      1.75 o 
  -2  15  15       20.68       14.88      2.45 o 
  -1  15  15       75.48       82.10      4.11 o 
   0  15  15       41.42       44.91      6.57 o 
   1  15  15      218.16      229.47      7.14 o 
   2  15  15       41.35       47.40      2.49 o 
   3  15  15        7.90        7.56      1.30 o 
   4  15  15        1.42        0.49      1.16 o 
   5  15  15      115.85      131.30      4.20 o 
  -2  16  15       24.30       31.74      2.99 o 
  -1  16  15       12.31        9.52      2.31 o 
   0  16  15       61.75       62.44      5.11 o 
   1  16  15      167.15      187.31      4.82 o 
   2  16  15        2.67        5.02      1.50 o 
   3  16  15       39.53       49.72      2.22 o 
   4  16  15        0.08       -1.29      1.29 o 
   0  17  15        0.16       -1.89      1.89 o 
   1  17  15       50.96       53.74     10.51 o 
   2  17  15        1.30        0.66      1.09 o 
   3  17  15       28.70       51.05      2.26 o 
  -3  -5  16       75.67       89.60      6.71 o 
  -2  -5  16       93.67      110.25      6.13 o 
  -1  -5  16        0.16       -1.40      1.40 o 
   0  -5  16        2.48        1.17      1.54 o 
   1  -5  16       25.11       27.92      3.06 o 
  -4  -4  16       19.25       14.20      2.24 o 
  -3  -4  16        0.36       -1.40      1.40 o 
  -2  -4  16       36.44       41.79      2.94 o 
  -1  -4  16       17.73       14.88      2.03 o 
   0  -4  16        8.54        3.87      1.75 o 
   1  -4  16       40.67       47.14      4.38 o 
   2  -4  16       20.67       27.25      2.78 o 
   3  -4  16      262.44      281.36      8.46 o 
  -5  -3  16        3.15       -0.63      1.40 o 
  -4  -3  16        1.38       -1.31      1.44 o 
  -3  -3  16       16.34       24.39      1.98 o 
  -2  -3  16        5.10        2.13      1.40 o 
  -1  -3  16        7.56       11.47      1.95 o 
   0  -3  16       18.22       22.88      2.37 o 
   1  -3  16      114.51      125.90      5.05 o 
   2  -3  16        7.18        8.88      1.52 o 
   3  -3  16       15.66       23.31      2.57 o 
  -5  -2  16       12.49       12.76      2.24 o
[truncated: 31,852 more chars]
